# Supplementary material for: 1,1′-(Propane-1,3-di­yl)bis­(3-phenyl­urea)
Source: Acta Crystallogr Sect E Struct Rep Online. 2011 Sep 3;67(Pt 10):o2552. doi: 10.1107/S1600536811035343 (PMC3201411; doi:10.1107/S1600536811035343)
Supplement: Supplementary file 2 [file e-67-o2552-Isup2.hkl]

# 
# h,k,l, Fc-squared, Fo-squared, sigma(Fo-squared) and status flag 
# 
data_I
_shelx_title ' twin4s in C2/c' 
_shelx_refln_list_code          4 
_shelx_F_calc_maximum      217.82 
_exptl_crystal_F_000       664.00 
_reflns_d_resolution_high  0.7443 
 
loop_ 
 _symmetry_equiv_pos_as_xyz 
 'x, y, z' 
 '-x, y, -z+1/2' 
 'x+1/2, y+1/2, z' 
 '-x+1/2, y+1/2, -z+1/2' 
 '-x, -y, -z' 
 'x, -y, z-1/2' 
 '-x+1/2, -y+1/2, -z' 
 'x+1/2, -y+1/2, z-1/2' 
 
_cell_length_a    33.8111 
_cell_length_b     4.5980 
_cell_length_c     9.8909 
_cell_angle_alpha  90.000 
_cell_angle_beta   98.957 
_cell_angle_gamma  90.000 
 
_shelx_F_squared_multiplier     1.000 
 
loop_ 
 _refln_index_h 
 _refln_index_k 
 _refln_index_l 
 _refln_F_squared_calc 
 _refln_F_squared_meas 
 _refln_F_squared_sigma 
 _refln_observed_status 
   4   0   0     7476.62     6927.28    121.72 o 
   6   0   0      203.64      175.11      2.58 o 
   8   0   0     4000.29     3935.65     49.03 o 
  10   0   0     1504.80     1351.64     17.22 o 
  12   0   0       13.83        9.10      0.99 o 
  14   0   0     2512.05     2418.42     30.55 o 
  16   0   0        3.04        5.35      1.08 o 
  18   0   0      192.85      233.34      3.89 o 
  20   0   0      209.66      162.49      3.10 o 
  22   0   0       45.30       50.39      1.88 o 
  24   0   0      876.62      810.54     11.31 o 
  26   0   0      337.96      309.73      5.30 o 
  28   0   0      492.05      455.99      7.23 o 
  30   0   0        0.62        5.82      1.92 o 
  32   0   0     1990.44     1909.08     25.38 o 
  34   0   0       29.87       31.39      2.39 o 
  36   0   0      876.68      834.70     12.43 o 
  38   0   0     2371.38     2429.82     32.24 o 
  40   0   0       60.33       65.60      3.52 o 
  42   0   0       65.67       61.89      3.61 o 
  44   0   0       30.13       41.62      3.43 o 
   1   1   0     6708.11     6620.45     57.39 o 
   3   1   0     2145.70     2155.89     17.97 o 
   5   1   0      251.78      306.92      2.58 o 
   7   1   0      145.20      188.39      1.74 o 
   9   1   0      504.16      510.56      4.13 o 
  11   1   0       96.79      100.55      1.36 o 
  13   1   0     3972.06     4088.01     33.64 o 
  15   1   0      217.88      208.66      2.16 o 
  17   1   0     2842.38     2918.33     23.04 o 
  19   1   0     1244.79     1238.75     10.14 o 
  21   1   0     1492.70     1436.71     11.73 o 
  23   1   0       51.50       51.00      1.13 o 
  25   1   0     2603.05     2418.28     22.10 o 
  27   1   0      291.15      259.53      3.38 o 
  29   1   0       46.03       40.92      1.60 o 
  31   1   0      617.77      567.95      6.24 o 
  33   1   0      439.20      418.03      5.07 o 
  35   1   0      213.15      215.51      3.61 o 
  37   1   0      162.44      153.81      3.05 o 
  39   1   0      134.39      143.58      3.10 o 
  41   1   0        2.21        4.60      1.97 o 
  43   1   0       10.33        8.21      2.11 o 
   0   2   0     9037.82    10711.94    117.59 o 
   2   2   0      196.14      254.74      2.44 o 
   4   2   0     1636.12     1741.90     13.84 o 
   6   2   0      130.13      161.69      1.69 o 
   8   2   0     1562.49     1711.16     12.01 o 
  10   2   0        4.94        3.94      0.66 o 
  12   2   0     1891.37     2020.61     16.24 o 
  14   2   0      897.51     1025.72      8.54 o 
  16   2   0      552.56      549.27      4.93 o 
  18   2   0     3549.67     3808.59     30.22 o 
  20   2   0      290.68      291.58      3.10 o 
  22   2   0       44.69       42.56      1.22 o 
  24   2   0        0.00        0.33      0.94 o 
  26   2   0      126.62      128.47      2.11 o 
  28   2   0       15.36       11.78      1.22 o 
  30   2   0        5.01        7.84      1.22 o 
  32   2   0      118.78      101.87      2.72 o 
  34   2   0        3.02        6.33      1.64 o 
  36   2   0      159.96      153.34      3.47 o 
  38   2   0       81.51       85.45      2.82 o 
  40   2   0       60.32       58.93      2.63 o 
  42   2   0       30.69       36.36      2.63 o 
   1   3   0        9.93        7.04      0.70 o 
   3   3   0        0.97        2.25      0.66 o 
   5   3   0       56.01       70.20      1.17 o 
   7   3   0      163.35      163.01      1.92 o 
   9   3   0      153.70      167.00      2.16 o 
  11   3   0       24.71       25.71      1.13 o 
  13   3   0     2224.60     2215.72     18.68 o 
  15   3   0       69.02       71.79      1.55 o 
  17   3   0     3422.16     3431.29     28.58 o 
  19   3   0     1623.93     1541.54     13.42 o 
  21   3   0     1467.91     1443.89     12.67 o 
  23   3   0        0.74       -0.28      1.22 o 
  25   3   0      142.46      151.00      2.77 o 
  27   3   0       11.56       13.19      1.41 o 
  29   3   0       12.32       11.82      1.64 o 
  31   3   0       92.57       79.58      2.53 o 
  33   3   0        5.77        5.96      1.74 o 
  35   3   0        0.10        2.16      1.78 o 
  37   3   0       47.41       62.92      2.91 o 
  39   3   0      104.18      121.95      3.71 o 
   0   4   0        0.45        2.58      1.83 o 
   2   4   0      485.84      474.43      6.01 o 
   4   4   0        3.04        4.18      1.36 o 
   6   4   0       49.81       42.46      1.74 o 
   8   4   0      100.45       98.58      2.35 o 
  10   4   0        1.10        0.52      1.41 o 
  12   4   0      547.83      577.75      7.09 o 
  14   4   0     1048.89     1075.69     12.01 o 
  16   4   0       27.91       31.86      1.78 o 
  18   4   0     2658.30     2675.98     27.73 o 
  20   4   0      143.66      145.69      3.05 o 
  22   4   0        0.43        2.16      1.60 o 
  24   4   0       33.31       38.05      2.06 o 
  26   4   0      117.25      119.46      2.96 o 
  28   4   0        0.74        0.19      1.60 o 
  30   4   0       57.53       64.57      2.86 o 
  32   4   0       36.93       33.03      2.44 o 
  34   4   0        1.50        3.47      2.06 o 
   1   5   0     1112.45     1036.23     11.92 o 
   3   5   0       78.60       78.59      2.39 o 
   5   5   0       14.75        9.01      1.60 o 
   7   5   0      393.93      390.86      6.05 o 
   9   5   0      131.94      133.45      3.28 o 
  11   5   0       21.68       21.91      1.83 o 
  13   5   0       75.40       77.05      2.44 o 
  15   5   0       33.76       35.90      2.06 o 
  17   5   0        4.89        4.13      1.64 o 
  19   5   0       72.87       69.54      2.49 o 
  21   5   0        6.94        6.52      2.02 o 
  23   5   0       19.72       19.29      2.16 o 
  25   5   0        7.06        6.29      1.97 o 
   0   6   0     1380.05     1355.44     26.60 o 
   2   6   0      146.50      149.17      3.71 o 
   4   6   0       22.80       20.83      2.11 o 
   6   6   0        3.62        2.53      1.97 o 
   8   6   0       75.82       71.79      2.58 o 
  10   6   0        2.30        3.43      1.88 o 
 -43   1   1       11.83       13.89      1.78 o 
 -41   1   1      230.71      238.46      4.08 o 
 -39   1   1        3.93        4.55      1.45 o 
 -37   1   1        7.21       11.17      1.50 o 
 -35   1   1       62.46       71.04      2.02 o 
 -33   1   1        1.80        1.13      1.13 o 
 -31   1   1       28.53       33.27      1.50 o 
 -29   1   1       41.10       50.16      1.60 o 
 -27   1   1      195.39      207.96      2.96 o 
 -25   1   1       75.40       88.07      1.83 o 
 -23   1   1      600.07      614.49      5.77 o 
 -21   1   1      585.14      634.53      5.91 o 
 -19   1   1        5.04       10.75      0.75 o 
 -17   1   1      977.66     1041.77      8.49 o 
 -15   1   1      372.65      420.75      3.71 o 
 -13   1   1      223.66      226.02      2.21 o 
 -11   1   1       43.36       44.53      0.84 o 
  -9   1   1      615.85      608.86      4.79 o 
  -7   1   1       74.52       60.06      0.89 o 
  -5   1   1     1008.65     1021.73      8.63 o 
  -3   1   1    21405.24    22053.01    242.73 o 
  -1   1   1     1289.40     1340.57     16.56 o 
   1   1   1      644.81      684.46      7.23 o 
   3   1   1      701.76      773.14      8.07 o 
   5   1   1     1011.72     1021.69      9.20 o 
   7   1   1       57.73       52.79      0.89 o 
   9   1   1      289.06      307.34      2.77 o 
  11   1   1     1881.93     1953.09     15.48 o 
  13   1   1     1516.35     1516.76     12.15 o 
  15   1   1     4159.69     4404.31     32.94 o 
  17   1   1       34.01       27.50      0.80 o 
  19   1   1       17.49       21.91      0.84 o 
  21   1   1      175.99      166.90      2.02 o 
  23   1   1      170.43      148.46      2.06 o 
  25   1   1      145.59      136.64      2.25 o 
  27   1   1        0.15        0.70      0.99 o 
  29   1   1      731.69      731.80      7.60 o 
  31   1   1      225.49      211.43      3.43 o 
  33   1   1      174.14      169.15      3.10 o 
  35   1   1      194.17      207.35      3.52 o 
  37   1   1        2.02        1.27      1.55 o 
  39   1   1        9.84       15.63      1.88 o 
  41   1   1       34.86       55.88      9.57 o 
  43   1   1       68.84       89.06      3.43 o 
 -42   2   1       14.56       21.54      2.25 o 
 -40   2   1      146.22      154.14      3.94 o 
 -38   2   1        8.68        6.29      1.83 o 
 -36   2   1       13.89       12.39      1.83 o 
 -34   2   1      259.26      222.83      3.71 o 
 -32   2   1       19.47       17.36      1.50 o 
 -30   2   1       74.99       70.66      2.06 o 
 -28   2   1      837.07      745.27      8.31 o 
 -26   2   1       20.31       21.68      1.13 o 
 -24   2   1        9.49        9.53      0.94 o 
 -22   2   1      110.50      102.85      1.69 o 
 -20   2   1      123.31      125.00      1.69 o 
 -18   2   1      147.22      145.13      1.78 o 
 -16   2   1       45.59       45.84      1.03 o 
 -14   2   1      295.95      287.63      2.72 o 
 -12   2   1        0.28        0.14      0.56 o 
 -10   2   1      242.96      239.87      2.30 o 
  -8   2   1      157.16      171.08      1.88 o 
  -6   2   1        3.39        4.32      0.61 o 
  -4   2   1      160.45      153.58      1.78 o 
  -2   2   1     1425.80     1659.69     16.00 o 
   0   2   1       12.09       16.09      0.80 o 
   2   2   1       22.72       26.51      0.89 o 
   4   2   1       64.34       80.99      1.31 o 
   6   2   1      136.05      137.53      1.78 o 
   8   2   1       97.17      106.28      1.50 o 
  10   2   1      218.56      233.25      2.39 o 
  12   2   1      261.49      264.78      2.53 o 
  14   2   1        9.35        7.84      0.66 o 
  16   2   1       34.96       35.47      0.94 o 
  18   2   1       39.00       39.46      1.03 o 
  20   2   1       50.37       46.73      1.27 o 
  22   2   1      206.12      199.23      2.58 o 
  24   2   1        3.08        2.72      0.99 o 
  26   2   1        1.46        5.11      1.13 o 
  28   2   1       65.61       57.48      1.88 o 
  30   2   1      152.57      138.28      3.00 o 
  32   2   1       38.82       34.53      1.97 o 
  34   2   1       12.41       11.26      1.69 o 
  36   2   1       15.04       20.51      8.77 o 
  38   2   1      112.05      128.24      7.98 o 
  40   2   1       21.34       24.87      6.71 o 
 -39   3   1        1.52        4.69      2.21 o 
 -37   3   1       16.69       15.91      2.39 o 
 -35   3   1       72.75       66.16      3.19 o 
 -33   3   1        0.91       -1.41      1.83 o 
 -31   3   1        0.58        3.33      1.64 o 
 -29   3   1        4.00        5.11      1.50 o 
 -27   3   1        2.09       -1.17      1.17 o 
 -25   3   1        5.17        4.50      1.27 o 
 -23   3   1        8.67        9.15      1.22 o 
 -21   3   1       88.49       86.15      1.78 o 
 -19   3   1       97.73       96.38      1.78 o 
 -17   3   1       41.62       41.06      1.27 o 
 -15   3   1        3.19        3.05      0.84 o 
 -13   3   1        0.03        0.61      0.75 o 
 -11   3   1      506.51      526.47      5.02 o 
  -9   3   1      162.60      148.13      1.97 o 
  -7   3   1      186.28      192.76      2.67 o 
  -5   3   1       52.95       78.17      1.50 o 
  -3   3   1     2099.25     2607.52     23.18 o 
  -1   3   1      474.92      500.00      5.07 o 
   1   3   1      650.79      760.56      7.32 o 
   3   3   1       46.59       44.44      1.22 o 
   5   3   1      417.91      463.50      4.79 o 
   7   3   1        6.76        8.82      0.94 o 
   9   3   1       87.16       95.91      1.74 o 
  11   3   1       77.89       70.38      1.45 o 
  13   3   1        2.71        2.86      0.80 o 
  15   3   1       60.13       54.62      1.41 o 
  17   3   1       40.37       44.01      1.36 o 
  19   3   1       14.81       14.08      1.17 o 
  21   3   1       53.66       59.40      1.69 o 
  23   3   1       36.96       38.29      1.50 o 
  25   3   1       20.83       20.41      1.36 o 
  27   3   1       14.63       19.80      6.62 o 
  29   3   1      475.02      439.76     15.72 o 
  31   3   1       32.49       30.12      6.62 o 
  33   3   1       97.74       84.79      7.55 o 
  35   3   1       13.85       24.96      6.52 o 
  37   3   1        3.59        4.79      5.16 o 
 -34   4   1       59.40       71.93      9.43 o 
 -32   4   1       23.10       32.99      7.98 o 
 -30   4   1       70.58       92.48      8.87 o 
 -28   4   1      123.53      122.70      9.43 o 
 -26   4   1        8.02       10.79      7.32 o 
 -24   4   1      410.22      430.65      6.71 o 
 -22   4   1      140.70      137.29      3.38 o 
 -20   4   1      542.27      532.47      6.85 o 
 -18   4   1      129.43      137.81      2.96 o 
 -16   4   1     1148.24     1171.23     13.00 o 
 -14   4   1        5.84        6.62      1.41 o 
 -12   4   1        3.77        5.54      1.31 o 
 -10   4   1       49.54       50.91      1.88 o 
  -8   4   1        1.86        0.47      1.31 o 
  -6   4   1      164.07      148.56      3.14 o 
  -4   4   1      655.19      562.74      7.51 o 
  -2   4   1      246.33      199.65      3.28 o 
   0   4   1        0.82        1.22      1.13 o 
   2   4   1        6.62        1.45      1.13 o 
   4   4   1      372.34      375.85      5.02 o 
   6   4   1      166.87      161.98      2.91 o 
   8   4   1      411.14      412.54      5.40 o 
  10   4   1      155.96      154.05      2.72 o 
  12   4   1       15.49       17.88      1.31 o 
  14   4   1     1120.70     1123.13     12.43 o 
  16   4   1      419.37      420.33      5.63 o 
  18   4   1      131.01      133.02      2.63 o 
  20   4   1       55.46       59.87      1.97 o 
  22   4   1      475.23      472.84      5.82 o 
  24   4   1        1.43        3.14      1.45 o 
  26   4   1        0.97        1.41      1.45 o 
  28   4   1       33.76       39.51      2.11 o 
  30   4   1        1.46       -0.75      1.69 o 
  32   4   1       71.58       80.47      3.05 o 
 -25   5   1        6.94        6.38      6.38 o 
 -23   5   1       51.81       50.39      7.55 o 
 -21   5   1       88.20       72.54      7.74 o 
 -19   5   1        0.28        1.45      1.60 o 
 -17   5   1      111.25      124.53      3.10 o 
 -15   5   1      180.42      178.12      3.61 o 
 -13   5   1       67.43       74.23      2.53 o 
 -11   5   1      415.77      423.43      5.96 o 
  -9   5   1       12.07       14.97      1.69 o 
  -7   5   1        8.23        8.68      1.69 o 
  -5   5   1        0.14        3.38      1.64 o 
  -3   5   1       13.89       13.65      1.78 o 
  -1   5   1       16.32       18.30      1.83 o 
   1   5   1       70.66       73.71      2.67 o 
   3   5   1      258.53      256.15      4.13 o 
   5   5   1      157.55      149.64      3.05 o 
   7   5   1       17.13       14.69      1.50 o 
   9   5   1      240.31      228.18      3.89 o 
  11   5   1      483.90      478.75      6.43 o 
  13   5   1      105.82      112.47      2.72 o 
  15   5   1      572.86      598.54      7.70 o 
  17   5   1      187.15      155.41      7.51 o 
  19   5   1        0.30       -0.47      1.45 o 
  21   5   1       44.91       49.55      5.58 o 
  23   5   1        9.72        9.85      5.11 o 
  25   5   1       37.43       41.06      2.30 o 
 -10   6   1      142.18      128.47      8.82 o 
  -8   6   1       54.39       57.25      2.49 o 
  -6   6   1        1.93        5.44      1.88 o 
  -4   6   1        1.28        1.83      1.97 o 
  -2   6   1       14.51        8.59      2.25 o 
   0   6   1        8.12        4.79      2.16 o 
   2   6   1        6.99        9.76      2.25 o 
   4   6   1        5.61        5.96      2.16 o 
   6   6   1       10.09       14.59      2.82 o 
   8   6   1       61.62       68.65      3.47 o 
 -44   0   2      626.11      672.63     11.07 o 
 -42   0   2       50.83       49.27      3.10 o 
 -40   0   2       76.44       77.89      3.33 o 
 -38   0   2      119.56      116.46      3.71 o 
 -36   0   2      109.92      107.97      3.47 o 
 -34   0   2      288.48      283.08      5.54 o 
 -32   0   2     1468.04     1399.36     19.10 o 
 -30   0   2     2525.64     2344.38     30.59 o 
 -28   0   2     2389.66     2236.13     29.14 o 
 -26   0   2      171.19      166.90      3.57 o 
 -24   0   2      465.09      405.92      6.33 o 
 -22   0   2      487.10      469.13      6.99 o 
 -20   0   2      962.67      894.67     12.11 o 
 -18   0   2     1007.13     1041.35     13.84 o 
 -16   0   2      605.23      638.99      8.77 o 
 -14   0   2     1272.41     1133.17     14.73 o 
 -12   0   2     6041.27     5489.39     68.32 o 
 -10   0   2     5378.10     5059.16     62.92 o 
  -8   0   2    24588.90    23318.04    289.93 o 
  -6   0   2    47444.37    46922.25   1152.08 o 
  -4   0   2     5657.64     5539.13     79.44 o 
  -2   0   2     4425.30     4178.52     73.48 o 
   0   0   2     3355.91     3523.77     87.93 o 
   2   0   2     6304.16     6404.89    158.08 o 
   4   0   2    35652.42    34950.68    859.05 o 
   6   0   2    17774.77    17471.85    219.46 o 
   8   0   2     4126.75     4115.27     46.31 o 
  10   0   2     4742.71     4551.79     51.24 o 
  12   0   2     1207.31     1135.89     13.33 o 
  14   0   2      468.89      533.41      6.76 o 
  16   0   2      722.19      807.06      9.85 o 
  18   0   2      864.32      820.15     10.14 o 
  20   0   2      480.60      472.51      5.82 o 
  22   0   2      615.35      552.13      8.12 o 
  24   0   2      240.00      232.27      4.32 o 
  26   0   2     3320.73     3176.73     40.63 o 
  28   0   2     3529.75     3408.62     43.64 o 
  30   0   2     1989.14     1970.74     26.09 o 
  32   0   2      295.62      302.41      5.68 o 
  34   0   2       98.84      108.53      4.04 o 
  36   0   2      151.59      161.41      4.93 o 
  38   0   2       55.03       62.17      3.61 o 
  40   0   2       69.40       71.79      3.94 o 
  42   0   2      478.50      560.02     13.98 o 
 -43   1   2      303.21      322.22      5.07 o 
 -41   1   2       25.85       32.00      2.16 o 
 -39   1   2        3.78        2.63      1.64 o 
 -37   1   2       45.69       35.75      1.88 o 
 -35   1   2       79.45       70.24      2.11 o 
 -33   1   2      154.53      141.28      2.67 o 
 -31   1   2      926.21      817.71      8.45 o 
 -29   1   2      391.56      353.00      4.32 o 
 -27   1   2      634.60      579.30      6.19 o 
 -25   1   2      120.16      115.62      2.11 o 
 -23   1   2      112.91      110.41      1.78 o 
 -21   1   2      681.88      666.72      6.15 o 
 -19   1   2     1151.53     1164.19     10.14 o 
 -17   1   2      140.93      155.22      1.97 o 
 -15   1   2     2510.12     2687.85     20.97 o 
 -13   1   2     3313.83     3441.75     28.43 o 
 -11   1   2      514.99      568.23      5.07 o 
  -9   1   2      453.90      423.61      3.85 o 
  -7   1   2     1647.97     1681.84     15.81 o 
  -5   1   2    18038.65    18158.79    181.31 o 
  -3   1   2     7668.15     8220.22    113.88 o 
  -1   1   2     3201.51     3120.10     52.08 o 
   1   1   2     9722.21    10216.58    169.91 o 
   3   1   2    13551.18    13557.26    187.74 o 
   5   1   2     1984.74     2006.21     20.51 o 
   7   1   2      357.33      333.43      3.14 o 
   9   1   2      401.21      448.30      3.89 o 
  11   1   2     4589.61     4762.71     37.30 o 
  13   1   2     3291.20     3538.65     26.60 o 
  15   1   2      167.90      188.06      2.11 o 
  17   1   2     1220.43     1231.38     10.28 o 
  19   1   2      580.87      573.25      5.21 o 
  21   1   2       80.94       79.39      1.50 o 
  23   1   2      108.33      107.59      1.69 o 
  25   1   2      460.56      446.79      4.69 o 
  27   1   2      322.73      313.44      4.22 o 
  29   1   2      796.99      751.27      8.40 o 
  31   1   2      215.93      200.26      3.38 o 
  33   1   2       80.10       73.95      2.58 o 
  35   1   2       33.01       31.20      2.21 o 
  37   1   2        3.39       -0.33      1.97 o 
  39   1   2       34.66       38.15      2.72 o 
  41   1   2      216.26      242.64      5.16 o 
 -42   2   2       62.90       80.33      3.28 o 
 -40   2   2       56.93       67.19      3.05 o 
 -38   2   2       51.46       53.44      2.49 o 
 -36   2   2       31.37       30.97      2.16 o 
 -34   2   2       24.39       28.34      2.06 o 
 -32   2   2      308.62      296.78      4.69 o 
 -30   2   2      160.67      164.42      3.05 o 
 -28   2   2      249.09      242.87      3.43 o 
 -26   2   2      909.60      921.04      9.20 o 
 -24   2   2       57.51       54.24      1.45 o 
 -22   2   2      136.65      130.73      1.97 o 
 -20   2   2       54.89       49.27      1.22 o 
 -18   2   2      157.09      147.71      1.83 o 
 -16   2   2       84.57       97.13      1.45 o 
 -14   2   2     2436.86     2702.02     20.36 o 
 -12   2   2     1434.82     1592.78     12.20 o 
 -10   2   2       62.03       71.27      1.17 o 
  -8   2   2     1914.55     2109.02     18.82 o 
  -6   2   2     1528.36     1816.13     18.82 o 
  -4   2   2       69.29       74.09      1.64 o 
  -2   2   2     1386.71     1532.81     16.00 o 
   0   2   2     1389.80     1526.34     15.91 o 
   2   2   2       60.42       63.49      1.27 o 
   4   2   2     1248.19     1466.32     14.17 o 
   6   2   2     1499.90     1661.19     16.00 o 
   8   2   2       75.99       87.70      1.45 o 
  10   2   2     1943.24     2126.89     19.19 o 
  12   2   2     3224.42     3490.83     29.33 o 
  14   2   2      114.99      129.51      1.92 o 
  16   2   2      216.21      202.47      2.67 o 
  18   2   2       76.10       66.30      1.60 o 
  20   2   2      106.42      106.51      2.16 o 
  22   2   2       59.57       54.43      1.83 o 
  24   2   2      680.47      720.54      6.99 o 
  26   2   2      255.96      242.49      3.43 o 
  28   2   2      172.59      163.43      3.28 o 
  30   2   2      358.34      331.74      5.07 o 
  32   2   2       19.61       20.88      2.06 o 
  34   2   2       43.04       46.83      2.44 o 
  36   2   2       71.85       73.67      2.82 o 
  38   2   2       73.17       87.74      3.10 o 
  40   2   2       87.02      106.94      3.47 o 
 -39   3   2       26.22       30.64      3.10 o 
 -37   3   2       18.07       15.91      2.77 o 
 -35   3   2       16.29       16.14      2.63 o 
 -33   3   2       39.34       45.94      2.96 o 
 -31   3   2       76.04       70.34      3.19 o 
 -29   3   2        6.82        4.08      2.21 o 
 -27   3   2      662.44      659.21      8.12 o 
 -25   3   2      953.22      962.66     10.32 o 
 -23   3   2      542.71      542.37      6.43 o 
 -21   3   2      334.56      344.88      4.50 o 
 -19   3   2     1585.07     1602.35     15.72 o 
 -17   3   2     1118.95     1147.20     10.84 o 
 -15   3   2     1972.60     2024.79     18.25 o 
 -13   3   2     2102.37     2142.61     19.24 o 
 -11   3   2      199.66      204.44      2.72 o 
  -9   3   2       48.08       51.52      1.60 o 
  -7   3   2      366.67      380.07      4.46 o 
  -5   3   2       99.83      103.42      1.97 o 
  -3   3   2      125.29      128.90      2.35 o 
  -1   3   2       11.88       13.14      1.36 o 
   1   3   2      154.41      158.55      2.63 o 
   3   3   2      106.62      107.31      2.16 o 
   5   3   2      506.87      505.82      6.10 o 
   7   3   2       48.79       55.51      1.36 o 
   9   3   2      164.30      167.65      2.30 o 
  11   3   2     2796.18     2769.92     25.01 o 
  13   3   2     2758.14     2696.86     23.04 o 
  15   3   2      803.12      820.76      8.12 o 
  17   3   2     1256.83     1265.96     12.01 o 
  19   3   2      269.17      266.19      3.47 o 
  21   3   2      402.47      393.26      4.65 o 
  23   3   2      689.40      691.78      6.90 o 
  25   3   2      479.05      475.60      5.49 o 
  27   3   2        4.86        3.47      1.50 o 
  29   3   2       55.72       52.98      1.88 o 
  31   3   2       28.98       32.70      2.02 o 
  33   3   2       16.90       13.80      2.02 o 
  35   3   2       18.06       15.44      2.16 o 
  37   3   2       18.87       21.21      2.30 o 
 -34   4   2       39.59       33.03      3.47 o 
 -32   4   2       60.03       66.54      3.94 o 
 -30   4   2       57.29       61.80      3.75 o 
 -28   4   2      151.59      150.39      5.02 o 
 -26   4   2      364.87      400.76      6.52 o 
 -24   4   2      171.62      169.95      3.94 o 
 -22   4   2       22.53       20.04      2.21 o 
 -20   4   2       49.79       54.01      2.25 o 
 -18   4   2       56.94       55.51      2.25 o 
 -16   4   2      143.62      154.80      3.14 o 
 -14   4   2      945.16      965.57     10.93 o 
 -12   4   2      744.21      761.36      8.92 o 
 -10   4   2      300.76      314.71      5.02 o 
  -8   4   2      221.78      205.19      3.85 o 
  -6   4   2       39.59       32.42      2.02 o 
  -4   4   2      239.41      243.53      4.22 o 
  -2   4   2      241.59      227.24      3.61 o 
   0   4   2      296.34      286.41      4.22 o 
   2   4   2      200.48      206.04      3.43 o 
   4   4   2       44.76       41.20      1.83 o 
   6   4   2      158.71      143.44      2.86 o 
   8   4   2      415.07      422.63      5.63 o 
  10   4   2     1044.01     1063.82     11.92 o 
  12   4   2     1325.90     1327.57     14.36 o 
  14   4   2      182.24      198.01      3.10 o 
  16   4   2       45.32       45.47      1.64 o 
  18   4   2       35.56       35.10      1.64 o 
  20   4   2       16.33       17.55      1.50 o 
  22   4   2      126.62      118.90      2.44 o 
  24   4   2      263.06      281.25      4.22 o 
  26   4   2      138.03      133.54      2.63 o 
  28   4   2       43.99       51.15      2.06 o 
  30   4   2       74.70       83.62      2.53 o 
  32   4   2       46.21       37.82      2.39 o 
 -25   5   2       18.84       23.70      2.53 o 
 -23   5   2       15.08       17.50      2.39 o 
 -21   5   2       70.74       70.90      3.00 o 
 -19   5   2       32.71       34.21      2.35 o 
 -17   5   2       78.26       83.85      2.82 o 
 -15   5   2       72.39       76.44      2.67 o 
 -13   5   2      162.95      171.27      3.61 o 
 -11   5   2      103.79      105.62      2.96 o 
  -9   5   2      231.67      224.85      4.46 o 
  -7   5   2      606.34      564.24      8.07 o 
  -5   5   2      412.24      403.34      7.18 o 
  -3   5   2       83.71       77.80      3.24 o 
  -1   5   2       98.86       90.56      3.43 o 
   1   5   2       75.36       69.49      3.14 o 
   3   5   2      321.88      302.84      6.01 o 
   5   5   2      433.14      401.70      7.18 o 
   7   5   2      171.95      170.98      4.41 o 
   9   5   2       83.28       75.73      3.28 o 
  11   5   2      119.42      124.81      4.50 o 
  13   5   2      101.10      101.45      4.27 o 
  15   5   2       70.73       76.72      3.43 o 
  17   5   2       41.18       37.63      2.96 o 
  19   5   2       94.21       91.73      3.71 o 
  21   5   2       16.12       16.66      2.77 o 
  23   5   2       14.46       17.83      3.38 o 
  -8   6   2      421.02      423.66      7.93 o 
  -6   6   2      314.02      300.11      6.43 o 
  -4   6   2        8.01        4.08      2.63 o 
  -2   6   2       21.28       13.47      2.67 o 
   0   6   2       27.33       22.05      2.86 o 
   2   6   2       11.16        5.21      2.63 o 
   4   6   2      223.99      215.65      5.35 o 
   6   6   2      312.59      307.34      6.48 o 
 -43   1   3      107.93      115.38      4.65 o 
 -41   1   3       85.76      100.55      4.36 o 
 -39   1   3       21.05       20.08      3.33 o 
 -37   1   3       45.47       37.68      2.96 o 
 -35   1   3       31.62       25.85      2.82 o 
 -33   1   3       58.89       45.61      2.86 o 
 -31   1   3      226.33      223.21      4.46 o 
 -29   1   3     1223.35     1142.84     14.12 o 
 -27   1   3      288.01      272.85      4.69 o 
 -25   1   3      107.03       97.55      3.80 o 
 -23   1   3      173.40      167.79      5.63 o 
 -21   1   3       25.66       31.44      5.11 o 
 -19   1   3        1.33        5.02      0.70 o 
 -17   1   3      117.49      115.62      1.78 o 
 -15   1   3      202.15      217.06      2.35 o 
 -13   1   3     1325.72     1395.09     11.21 o 
 -11   1   3     1181.41     1274.83     11.45 o 
  -9   1   3      913.49      950.79      9.20 o 
  -7   1   3      307.68      319.26      3.71 o 
  -5   1   3      297.44      302.18      3.47 o 
  -3   1   3       97.12       97.65      1.69 o 
  -1   1   3     1565.89     1537.97     19.19 o 
   1   1   3      629.53      624.77      7.46 o 
   3   1   3      116.51      131.76      2.25 o 
   5   1   3      278.36      297.02      3.33 o 
   7   1   3     4474.24     4610.58     38.10 o 
   9   1   3     2857.92     3013.07     25.10 o 
  11   1   3      234.80      253.80      2.67 o 
  13   1   3      265.23      284.44      2.96 o 
  15   1   3       59.22       56.45      1.08 o 
  17   1   3        0.80        3.19      0.61 o 
  19   1   3        2.62        6.24      0.70 o 
  21   1   3      122.40      118.48      6.76 o 
  23   1   3      382.87      357.13     12.25 o 
  25   1   3     1588.20     1514.23     40.45 o 
  27   1   3      251.64      245.50     10.56 o 
  29   1   3       42.19       35.90      4.74 o 
  31   1   3       35.60       34.53      5.02 o 
  33   1   3       43.46       37.96      4.36 o 
  35   1   3       16.22       12.53      4.13 o 
  37   1   3      112.93      126.64      5.68 o 
  39   1   3      130.78      159.21      5.35 o 
  41   1   3       25.95       33.74      2.58 o 
 -42   2   3       28.14       28.81      3.80 o 
 -40   2   3        1.67       -0.28      3.47 o 
 -38   2   3        0.23       -0.05      3.10 o 
 -36   2   3       12.02       14.36      3.24 o 
 -34   2   3      307.79      298.90      6.29 o 
 -32   2   3      232.42      212.18      5.26 o 
 -30   2   3      185.32      146.40      4.32 o 
 -28   2   3      394.56      368.20      6.76 o 
 -26   2   3       36.11       41.90      3.52 o 
 -24   2   3       38.04       36.74      4.36 o 
 -22   2   3       40.98       36.32      4.27 o 
 -20   2   3      440.21      441.26     14.26 o 
 -18   2   3      355.95      356.84      3.33 o 
 -16   2   3      371.11      357.08      3.43 o 
 -14   2   3      146.62      142.69      1.83 o 
 -12   2   3      170.15      172.72      2.21 o 
 -10   2   3       44.20       61.28      1.41 o 
  -8   2   3     1995.37     2271.32     21.68 o 
  -6   2   3      976.05     1112.01     10.93 o 
  -4   2   3      144.58      162.44      2.44 o 
  -2   2   3     2470.67     2830.40     28.95 o 
   0   2   3     2326.42     2553.84     28.81 o 
   2   2   3      314.94      346.10      4.83 o 
   4   2   3       72.70       65.46      1.27 o 
   6   2   3        2.32        2.82      0.56 o 
   8   2   3       49.63       44.86      0.99 o 
  10   2   3      446.93      440.51      4.60 o 
  12   2   3        3.72        4.79      0.61 o 
  14   2   3      145.77      148.13      1.97 o 
  16   2   3      123.84      135.14      1.92 o 
  18   2   3       41.45       33.17      4.74 o 
  20   2   3       53.34       45.09      5.11 o 
  22   2   3       50.40       43.07      5.58 o 
  24   2   3      296.15      273.46     10.60 o 
  26   2   3      251.56      189.94      6.85 o 
  28   2   3      189.63      167.75      6.66 o 
  30   2   3      220.57      216.92      6.33 o 
  32   2   3       14.90       19.10      4.18 o 
  34   2   3        0.28        3.19      4.13 o 
  36   2   3        2.07        1.31      3.61 o 
  38   2   3       20.29       17.27      3.75 o 
 -39   3   3       18.93       16.89      3.80 o 
 -37   3   3       58.36       48.14      4.65 o 
 -35   3   3       25.62       23.88      4.27 o 
 -33   3   3       64.44       56.73      5.82 o 
 -31   3   3       29.75       19.10      3.75 o 
 -29   3   3      239.61      206.69      6.01 o 
 -27   3   3      282.62      284.26      8.45 o 
 -25   3   3      143.82      144.10      3.19 o 
 -23   3   3       11.54       12.72      1.60 o 
 -21   3   3      186.15      186.99      3.24 o 
 -19   3   3       11.29       15.53      1.22 o 
 -17   3   3      322.50      306.64      3.71 o 
 -15   3   3       72.88       67.76      1.64 o 
 -13   3   3      124.67      159.72      2.39 o 
 -11   3   3      196.06      263.52      3.24 o 
  -9   3   3      106.05      152.87      2.44 o 
  -7   3   3      260.69      268.96      3.47 o 
  -5   3   3      321.55      357.13      4.65 o 
  -3   3   3      181.48      175.77      2.82 o 
  -1   3   3        4.17        3.94      0.94 o 
   1   3   3      104.15      115.15      2.58 o 
   3   3   3       78.57       84.23      2.30 o 
   5   3   3       46.98       44.29      1.50 o 
   7   3   3      295.71      257.09      3.66 o 
   9   3   3        5.52        6.90      0.99 o 
  11   3   3       25.76       24.26      1.22 o 
  13   3   3        1.16        1.97      0.99 o 
  15   3   3       71.03       69.07      5.35 o 
  17   3   3      183.32      172.72      7.65 o 
  19   3   3        9.25        9.99      5.02 o 
  21   3   3      273.57      228.51      9.20 o 
  23   3   3      342.24      321.98     11.87 o 
  25   3   3      324.12      285.15      6.62 o 
  27   3   3       39.16       27.64      3.52 o 
  29   3   3       57.66       52.37      3.43 o 
  31   3   3       18.75       21.63      3.00 o 
  33   3   3       79.46       73.10      3.66 o 
  35   3   3       25.57       25.10      3.33 o 
 -34   4   3       93.74      103.46      6.99 o 
 -32   4   3       70.40       83.80      6.43 o 
 -30   4   3      410.23      423.10     11.78 o 
 -28   4   3      252.66      247.80      8.73 o 
 -26   4   3       29.76       26.65      5.30 o 
 -24   4   3      285.46      287.73      9.15 o 
 -22   4   3      336.31      333.20      9.62 o 
 -20   4   3      137.11      139.12      3.66 o 
 -18   4   3        3.26        7.70      1.60 o 
 -16   4   3       29.38       37.26      1.83 o 
 -14   4   3      478.97      452.85     14.78 o 
 -12   4   3      480.93      477.53      5.72 o 
 -10   4   3      516.49      476.31      5.68 o 
  -8   4   3       18.79       12.90      1.27 o 
  -6   4   3       63.38       55.42      2.21 o 
  -4   4   3       19.43       19.38      1.74 o 
  -2   4   3       26.09       32.19      1.83 o 
   0   4   3      441.56      446.65      7.32 o 
   2   4   3      363.95      363.65      6.33 o 
   4   4   3       52.47       55.88      2.77 o 
   6   4   3        4.72        9.38      1.92 o 
   8   4   3     1627.16     1551.02     23.65 o 
  10   4   3      671.46      643.49      9.76 o 
  12   4   3      509.99      514.74     16.99 o 
  14   4   3      168.39      169.62      5.96 o 
  16   4   3      235.57      233.44      7.23 o 
  18   4   3      239.80      244.75      7.55 o 
  20   4   3      224.85      235.69      7.55 o 
  22   4   3       30.07       39.46      4.83 o 
  24   4   3      207.86      213.03      5.96 o 
  26   4   3      375.22      374.67      7.18 o 
  28   4   3       97.27      120.40      3.61 o 
  30   4   3      128.24      132.09      3.99 o 
 -25   5   3       37.09       30.45      5.87 o 
 -23   5   3       50.62       49.93      6.01 o 
 -21   5   3      113.29      108.20      6.52 o 
 -19   5   3       32.49       24.40      7.55 o 
 -17   5   3      153.55      139.22      9.57 o 
 -15   5   3      167.78      160.47     10.65 o 
 -13   5   3       95.19      106.98      6.29 o 
 -11   5   3        0.38        3.52      1.78 o 
  -9   5   3       21.53       19.66      2.02 o 
  -7   5   3        4.39        0.94      1.74 o 
  -5   5   3      291.39      273.93      5.63 o 
  -3   5   3      285.82      256.95      5.44 o 
  -1   5   3      129.78      131.05      4.46 o 
   1   5   3        0.04        8.21      2.35 o 
   3   5   3        1.84        1.69      2.21 o 
   5   5   3        2.25        1.97      2.21 o 
   7   5   3      151.06      153.15      4.79 o 
   9   5   3      127.25      129.46      3.94 o 
  11   5   3      187.97      184.78      4.65 o 
  13   5   3       62.14       64.57      3.14 o 
  15   5   3       28.23       29.94      2.67 o 
  17   5   3       75.63       71.09      3.33 o 
  19   5   3       55.49       68.41      3.38 o 
  21   5   3       25.38       26.89      2.67 o 
  -4   6   3        0.05        0.05      2.49 o 
  -2   6   3       28.16       35.57      3.38 o 
   0   6   3       58.23       61.37      3.85 o 
 -44   0   4       70.85       65.03      4.08 o 
 -42   0   4       20.25       23.32      2.91 o 
 -40   0   4      284.05      275.86      5.91 o 
 -38   0   4       19.97       19.57      2.67 o 
 -36   0   4      299.71      273.51      5.63 o 
 -34   0   4      359.70      340.19      6.33 o 
 -32   0   4       24.86       22.15      2.30 o 
 -30   0   4       32.96       27.07      2.30 o 
 -28   0   4     1239.20     1149.64     15.86 o 
 -26   0   4     4561.92     4298.04     54.48 o 
 -24   0   4      143.08      135.32      3.19 o 
 -22   0   4      328.20      314.00      5.30 o 
 -20   0   4      944.24      897.06     12.29 o 
 -18   0   4      426.56      438.49      6.57 o 
 -16   0   4     6804.24     7080.72     88.21 o 
 -14   0   4     6445.09     6646.50     82.77 o 
 -12   0   4     2059.23     2065.57     30.41 o 
 -10   0   4      179.44      167.84      4.22 o 
  -8   0   4     7389.83     6990.06    100.32 o 
  -6   0   4     1005.26      935.72     14.12 o 
  -4   0   4     2547.49     2433.67     43.17 o 
  -2   0   4     1585.36     1569.27     40.26 o 
   0   0   4     1821.47     1814.86     46.41 o 
   2   0   4      724.52      695.25     10.60 o 
   4   0   4     6051.59     5975.09     85.77 o 
   6   0   4      145.19      143.63      2.96 o 
   8   0   4     2400.46     2436.96     35.33 o 
  10   0   4     5245.81     5633.54     70.85 o 
  12   0   4     5016.41     5242.96     66.07 o 
  14   0   4      523.09      574.14      7.32 o 
  16   0   4      948.50      941.78     11.45 o 
  18   0   4      459.66      468.05      6.33 o 
  20   0   4      102.86      106.19      2.53 o 
  22   0   4     6365.46     6353.09     79.63 o 
  24   0   4     1589.63     1546.65     20.69 o 
  26   0   4       23.93       18.91      2.11 o 
  28   0   4       26.56       21.63      2.25 o 
  30   0   4      479.60      481.19      9.29 o 
  32   0   4      214.19      199.04      6.71 o 
  34   0   4       15.57       16.05      3.94 o 
  36   0   4      309.41      308.33      9.24 o 
  38   0   4       20.35       26.51      4.46 o 
  40   0   4       80.38       84.84      5.58 o 
 -43   1   4       43.99       53.21      2.58 o 
 -41   1   4       63.51       73.90      2.67 o 
 -39   1   4        2.58        1.74      1.88 o 
 -37   1   4        0.22        0.61      1.78 o 
 -35   1   4      161.95      139.31      3.00 o 
 -33   1   4      245.35      225.84      3.71 o 
 -31   1   4      210.81      208.19      3.24 o 
 -29   1   4      182.68      172.35      2.82 o 
 -27   1   4     1320.88     1177.52     11.45 o 
 -25   1   4       49.62       49.93      1.69 o 
 -23   1   4      118.51      110.88      2.06 o 
 -21   1   4     1039.24     1022.34      9.85 o 
 -19   1   4      132.30      133.54      2.11 o 
 -17   1   4      263.55      235.69      2.91 o 
 -15   1   4     2187.50     2193.34     19.75 o 
 -13   1   4     1805.84     1875.39     16.94 o 
 -11   1   4      745.08      824.19      9.01 o 
  -9   1   4     3373.46     3613.58     45.28 o 
  -7   1   4      836.69      869.99     11.45 o 
  -5   1   4     2775.55     2998.38     43.17 o 
  -3   1   4     5292.20     5381.38     94.03 o 
  -1   1   4     3881.76     4036.96     70.71 o 
   1   1   4     2221.74     2305.10     33.41 o 
   3   1   4     1173.74     1220.59     22.62 o 
   5   1   4     4133.92     4360.40     77.09 o 
   7   1   4      640.64      709.84      8.73 o 
   9   1   4     1685.19     1767.70     18.68 o 
  11   1   4     1920.27     1942.68     20.51 o 
  13   1   4      188.01      171.17      2.25 o 
  15   1   4       95.41       99.05      1.74 o 
  17   1   4      998.39      987.15      9.57 o 
  19   1   4      149.89      139.83      2.35 o 
  21   1   4       68.67       69.59      1.88 o 
  23   1   4     1770.27     1646.60     14.69 o 
  25   1   4      242.19      226.96      3.33 o 
  27   1   4      288.15      291.67      4.22 o 
  29   1   4      253.88      245.97      4.27 o 
  31   1   4      119.21      109.56      3.24 o 
  33   1   4        0.27        1.27      2.16 o 
  35   1   4        2.17        3.57      2.30 o 
  37   1   4       70.66       79.30      3.38 o 
  39   1   4       34.69       40.21      3.43 o 
 -42   2   4        6.41        6.24      2.53 o 
 -40   2   4       27.27       31.44      2.82 o 
 -38   2   4       76.38       77.61      3.19 o 
 -36   2   4        1.21        0.94      2.02 o 
 -34   2   4      230.29      223.35      4.18 o 
 -32   2   4      366.49      368.62      5.54 o 
 -30   2   4        7.40        8.59      1.92 o 
 -28   2   4      243.84      221.66      3.89 o 
 -26   2   4      180.16      146.54      3.10 o 
 -24   2   4      146.81      150.86      2.77 o 
 -22   2   4      363.24      337.18      4.32 o 
 -20   2   4      167.61      158.64      2.86 o 
 -18   2   4       45.13       36.36      1.64 o 
 -16   2   4      946.94      876.84      9.67 o 
 -14   2   4      587.49      602.44      6.94 o 
 -12   2   4       94.02       92.72      1.88 o 
 -10   2   4      738.27      798.52      8.21 o 
  -8   2   4     1067.65     1151.99     11.45 o 
  -6   2   4     1444.02     1474.63     15.58 o 
  -4   2   4     1869.19     1817.02     18.77 o 
  -2   2   4        0.93       -1.78      1.78 o 
   0   2   4     1339.43     1307.35     19.33 o 
   2   2   4     1807.25     1822.93     26.42 o 
   4   2   4     1017.39     1142.89     17.17 o 
   6   2   4     1019.21     1047.59     12.06 o 
   8   2   4      112.35       99.10      1.83 o 
  10   2   4      423.91      437.88      4.93 o 
  12   2   4      681.23      642.51      6.85 o 
  14   2   4       32.41       27.26      1.17 o 
  16   2   4      125.84      121.95      2.02 o 
  18   2   4      349.65      323.72      3.85 o 
  20   2   4      104.94      104.54      2.30 o 
  22   2   4      237.54      184.87      3.14 o 
  24   2   4      306.16      287.26      4.18 o 
  26   2   4        9.78       10.23      1.74 o 
  28   2   4      302.35      316.68      4.65 o 
  30   2   4      208.57      219.50      3.85 o 
  32   2   4        1.38        0.28      2.06 o 
  34   2   4      101.80      104.21      3.24 o 
  36   2   4       28.90       41.34      2.91 o 
  38   2   4        6.16        0.47      2.53 o 
 -37   3   4      109.12      124.72      4.50 o 
 -35   3   4        7.10       10.42      2.53 o 
 -33   3   4      644.27      676.85      9.81 o 
 -31   3   4      637.42      675.21     10.79 o 
 -29   3   4      295.13      306.64      6.05 o 
 -27   3   4      188.25      188.02      4.55 o 
 -25   3   4       13.43       12.53      1.88 o 
 -23   3   4      342.89      352.39      5.07 o 
 -21   3   4       91.51       89.11      2.49 o 
 -19   3   4       63.85       68.51      2.06 o 
 -17   3   4      306.48      324.51      4.22 o 
 -15   3   4      260.72      268.30      3.99 o 
 -13   3   4     1829.59     1889.51     19.85 o 
 -11   3   4      838.45      845.59      9.48 o 
  -9   3   4     2910.11     2921.43     29.94 o 
  -7   3   4      474.53      488.70      6.57 o 
  -5   3   4      228.93      229.92      4.46 o 
  -3   3   4      141.18      141.19      3.38 o 
  -1   3   4      152.66      154.75      3.61 o 
   1   3   4      208.84      204.49      4.22 o 
   3   3   4      652.30      649.03      9.48 o 
   5   3   4     4000.84     3961.98     43.97 o 
   7   3   4     1175.82     1146.59     13.70 o 
   9   3   4     2563.99     2537.79     28.72 o 
  11   3   4      187.01      191.44      3.57 o 
  13   3   4      246.09      252.72      3.94 o 
  15   3   4       61.15       64.75      2.25 o 
  17   3   4      103.97       96.38      2.63 o 
  19   3   4      245.37      247.42      4.13 o 
  21   3   4       10.30        9.38      1.45 o 
  23   3   4      152.00      145.55      2.53 o 
  25   3   4      210.47      218.85      3.28 o 
  27   3   4      463.36      492.40      5.82 o 
  29   3   4      461.96      493.86      5.91 o 
  31   3   4        9.76       10.56      1.83 o 
  33   3   4       87.63       98.21      2.63 o 
 -32   4   4      118.81      122.14      5.07 o 
 -30   4   4       48.74       48.05      3.94 o 
 -28   4   4      129.59      138.05      4.97 o 
 -26   4   4       47.96       49.60      3.14 o 
 -24   4   4       36.53       38.10      2.96 o 
 -22   4   4       55.26       65.50      3.10 o 
 -20   4   4        0.53       -0.05      2.11 o 
 -18   4   4       42.74       40.17      2.16 o 
 -16   4   4      250.02      225.13      3.80 o 
 -14   4   4      102.52       95.58      2.86 o 
 -12   4   4       37.34       37.87      2.25 o 
 -10   4   4      166.58      152.73      3.38 o 
  -8   4   4      769.33      742.26      9.53 o 
  -6   4   4      123.71      117.87      3.99 o 
  -4   4   4      257.59      227.62      4.74 o 
  -2   4   4       75.71       61.89      2.96 o 
   0   4   4      198.35      186.89      4.32 o 
   2   4   4      165.44      167.75      4.18 o 
   4   4   4      963.77      941.07     13.33 o 
   6   4   4      206.43      200.55      4.55 o 
   8   4   4       52.37       51.66      2.86 o 
  10   4   4       74.34       68.79      3.10 o 
  12   4   4      198.20      177.69      3.75 o 
  14   4   4       32.55       29.00      2.11 o 
  16   4   4        0.50        0.14      2.02 o 
  18   4   4       39.60       42.65      2.53 o 
  20   4   4       50.05       57.25      2.77 o 
  22   4   4       35.52       35.29      2.63 o 
  24   4   4      177.60      191.77      4.36 o 
  26   4   4       55.39       58.89      3.10 o 
  28   4   4      115.18      114.49      4.22 o 
 -23   5   4       14.49       16.52      3.00 o 
 -21   5   4       29.72       40.45      3.85 o 
 -19   5   4       44.21       55.37      3.99 o 
 -17   5   4      183.72      183.61      4.74 o 
 -15   5   4      292.60      270.08      5.68 o 
 -13   5   4      443.54      420.85      7.41 o 
 -11   5   4       23.92       17.78      2.72 o 
  -9   5   4      176.05      156.25      4.32 o 
  -7   5   4       16.25       14.26      3.00 o 
  -5   5   4       18.83       16.75      3.00 o 
  -3   5   4       36.78       36.97      3.33 o 
  -1   5   4       31.46       29.80      3.19 o 
   1   5   4       26.37       29.19      3.28 o 
   3   5   4       11.85       10.84      3.00 o 
   5   5   4      140.55      124.16      4.74 o 
   7   5   4       25.43       23.70      3.19 o 
   9   5   4      358.41      335.78      7.55 o 
  11   5   4      208.80      179.29      5.44 o 
  13   5   4      166.06      172.81      4.74 o 
  15   5   4       62.02       61.09      3.47 o 
  17   5   4       21.21       15.34      2.82 o 
  19   5   4       10.34       13.19      2.91 o 
 -43   1   5      193.38      221.71      4.83 o 
 -41   1   5       15.17       14.59      2.77 o 
 -39   1   5      175.04      174.55      3.75 o 
 -37   1   5        3.26        2.25      2.11 o 
 -35   1   5       52.28       47.91      2.49 o 
 -33   1   5      116.07      111.35      2.86 o 
 -31   1   5      138.89      133.35      3.05 o 
 -29   1   5       31.70       30.45      2.16 o 
 -27   1   5       82.45       63.25      2.25 o 
 -25   1   5      764.34      756.01      8.35 o 
 -23   1   5       74.48       67.52      2.16 o 
 -21   1   5       76.18       77.98      2.58 o 
 -19   1   5      587.37      639.32      9.24 o 
 -17   1   5      331.77      336.15      5.49 o 
 -15   1   5       71.42       69.44      2.58 o 
 -13   1   5       30.83       28.62      2.30 o 
 -11   1   5      578.46      582.73     11.21 o 
  -9   1   5      285.98      281.25      8.45 o 
  -7   1   5     1372.53     1387.02     35.00 o 
  -5   1   5       10.60        8.31      1.22 o 
  -3   1   5       22.66       26.18      0.94 o 
  -1   1   5      679.93      669.35      6.94 o 
   1   1   5     1270.89     1338.13     13.23 o 
   3   1   5      388.77      388.99      4.36 o 
   5   1   5       97.88      113.79      1.74 o 
   7   1   5       14.61       19.29      0.75 o 
   9   1   5       98.16       99.80      1.55 o 
  11   1   5        1.89        5.58      0.75 o 
  13   1   5      436.90      460.82      4.65 o 
  15   1   5        0.05       -0.42      0.80 o 
  17   1   5      103.85       92.01      5.91 o 
  19   1   5      993.43      993.86     16.00 o 
  21   1   5      107.61       87.46      3.80 o 
  23   1   5       25.48       30.73      2.53 o 
  25   1   5      109.37      112.10      2.96 o 
  27   1   5      137.77      139.27      3.61 o 
  29   1   5       38.10       39.98      2.82 o 
  31   1   5        3.07        6.01      2.67 o 
  33   1   5      170.17      180.46      5.11 o 
  35   1   5       19.09       22.01      3.47 o 
  37   1   5      271.11      325.31      7.23 o 
 -40   2   5        2.64        5.02      2.77 o 
 -38   2   5       20.05       20.55      2.77 o 
 -36   2   5       77.39       77.00      3.19 o 
 -34   2   5       71.91       69.02      3.05 o 
 -32   2   5      269.47      268.58      4.79 o 
 -30   2   5      193.91      169.76      3.75 o 
 -28   2   5        0.30        4.08      2.44 o 
 -26   2   5      662.89      540.26      7.79 o 
 -24   2   5      437.89      443.04      6.66 o 
 -22   2   5       14.19       16.85      2.30 o 
 -20   2   5      417.24      382.93      5.87 o 
 -18   2   5     1366.67     1345.36     18.02 o 
 -16   2   5       66.57       75.54      3.99 o 
 -14   2   5      662.99      641.62     17.74 o 
 -12   2   5      191.82      209.09      7.27 o 
 -10   2   5      123.66      120.87      4.97 o 
  -8   2   5      390.25      412.68     11.45 o 
  -6   2   5     2970.14     3073.36     76.01 o 
  -4   2   5      147.64      181.87      5.16 o 
  -2   2   5      149.49      185.34      3.61 o 
   0   2   5      354.37      436.99      6.62 o 
   2   2   5      172.40      159.63      3.38 o 
   4   2   5      160.97      152.26      3.28 o 
   6   2   5      243.74      227.67      3.52 o 
   8   2   5      927.10      853.52     21.91 o 
  10   2   5       61.99       65.32      3.80 o 
  12   2   5     1082.20     1072.08     27.82 o 
  14   2   5      298.90      267.93      8.87 o 
  16   2   5       15.28       15.39      2.77 o 
  18   2   5      350.96      362.01      8.31 o 
  20   2   5      885.75      703.55      9.10 o 
  22   2   5        0.40       -1.69      2.53 o 
  24   2   5      266.72      228.98      4.41 o 
  26   2   5      352.23      347.74      5.40 o 
  28   2   5       58.70       61.09      2.82 o 
  30   2   5       61.63       61.66      2.91 o 
  32   2   5       27.44       38.38      2.63 o 
  34   2   5        3.30        8.02      3.10 o 
  36   2   5        0.11        0.56      1.64 o 
 -37   3   5        0.15       -3.33      3.33 o 
 -35   3   5       15.71       21.49      3.43 o 
 -33   3   5       53.11       44.20      3.66 o 
 -31   3   5       92.09       84.27      3.94 o 
 -29   3   5       14.10       11.26      2.72 o 
 -27   3   5      113.43      108.44      3.57 o 
 -25   3   5      116.19       92.01      3.33 o 
 -23   3   5       62.83       56.73      2.91 o 
 -21   3   5       47.53       39.51      2.67 o 
 -19   3   5      293.13      305.32      5.26 o 
 -17   3   5       67.23       70.81      3.75 o 
 -15   3   5       70.32       67.33      3.66 o 
 -13   3   5      192.73      184.40      5.91 o 
 -11   3   5      316.91      335.49     10.60 o 
  -9   3   5       86.26       83.10      4.79 o 
  -7   3   5      751.30      784.68     20.65 o 
  -5   3   5        3.62       10.23      1.27 o 
  -3   3   5       14.74       17.97      1.83 o 
  -1   3   5       75.24       80.19      2.63 o 
   1   3   5      434.20      445.34      7.13 o 
   3   3   5       30.34       30.69      1.97 o 
   5   3   5      131.27      130.07      3.28 o 
   7   3   5      186.15      177.93      5.82 o 
   9   3   5       94.24       80.99      4.04 o 
  11   3   5       75.92       83.52      4.36 o 
  13   3   5      332.79      327.00     10.14 o 
  15   3   5       65.91       62.27      3.85 o 
  17   3   5       44.86       41.20      3.85 o 
  19   3   5      161.11      111.07      4.32 o 
  21   3   5       85.53       68.84      3.99 o 
  23   3   5       19.77       21.16      3.14 o 
  25   3   5      108.75      106.23      4.27 o 
  27   3   5       61.46       48.80      2.44 o 
  29   3   5       15.46       18.21      2.02 o 
  31   3   5        0.15        2.21      1.97 o 
 -32   4   5      394.84      392.69      9.29 o 
 -30   4   5       28.79       34.63      4.18 o 
 -28   4   5       21.95       19.47      3.99 o 
 -26   4   5      195.37      222.22      5.40 o 
 -24   4   5      201.80      228.70      4.88 o 
 -22   4   5       41.09       38.48      3.00 o 
 -20   4   5      167.96      165.40      4.74 o 
 -18   4   5      290.03      261.92      6.66 o 
 -16   4   5      122.79      115.66      4.69 o 
 -14   4   5       47.96       48.52      3.80 o 
 -12   4   5      816.91      803.87     16.47 o 
 -10   4   5       16.99        9.34      3.24 o 
  -8   4   5      641.60      628.05     11.07 o 
  -6   4   5      545.12      563.82     10.09 o 
  -4   4   5      228.99      218.66      7.37 o 
  -2   4   5      205.37      195.29      7.04 o 
   0   4   5      752.32      780.18     16.85 o 
   2   4   5      791.77      768.87     16.61 o 
   4   4   5       15.99        9.20      4.41 o 
   6   4   5     1059.65     1032.43     21.16 o 
   8   4   5       54.59       55.23      4.79 o 
  10   4   5       88.15       85.02      5.26 o 
  12   4   5      207.98      177.88      6.80 o 
  14   4   5      175.06      167.51      6.80 o 
  16   4   5       31.08       22.48      4.79 o 
  18   4   5      251.77      282.28      6.80 o 
  20   4   5      273.20      308.51      7.32 o 
  22   4   5       29.75       34.96      4.74 o 
  24   4   5       25.73       24.16      4.60 o 
  26   4   5      311.90      322.59      9.62 o 
 -21   5   5       40.75       41.76      4.74 o 
 -19   5   5      158.00      162.63      6.01 o 
 -17   5   5       37.26       54.05      5.54 o 
 -15   5   5       72.90       78.08      5.82 o 
 -13   5   5       27.11       34.86      5.02 o 
 -11   5   5      127.99      100.65      9.10 o 
  -9   5   5       54.11       55.65      7.98 o 
  -7   5   5      101.68       85.16      3.94 o 
  -5   5   5       23.57       23.98      2.72 o 
  -3   5   5        0.28       -0.84      2.25 o 
  -1   5   5      111.92      109.09      4.22 o 
   1   5   5        2.04        1.78      2.82 o 
   3   5   5       41.77       48.38      3.99 o 
   5   5   5        6.96        8.16      3.00 o 
   7   5   5       28.96       29.09      3.71 o 
   9   5   5        0.31        7.09      2.58 o 
  11   5   5       32.78       34.53      3.14 o 
  13   5   5      110.81      109.38      4.65 o 
  15   5   5        5.01        8.02      2.77 o 
  17   5   5        2.93        9.24      2.86 o 
 -42   0   6       71.31       76.91      4.50 o 
 -40   0   6       92.73       94.36      4.50 o 
 -38   0   6       24.84       26.56      3.28 o 
 -36   0   6      133.46      138.75      4.79 o 
 -34   0   6      244.81      223.63      5.91 o 
 -32   0   6       55.08       49.17      3.33 o 
 -30   0   6       53.75       54.71      3.28 o 
 -28   0   6      547.05      520.93      8.35 o 
 -26   0   6       94.51       99.19      3.24 o 
 -24   0   6     1647.20     1571.66     24.31 o 
 -22   0   6     2590.90     2581.24     38.57 o 
 -20   0   6     3218.71     3169.65     46.83 o 
 -18   0   6      215.04      222.60      4.93 o 
 -16   0   6     2553.82     2510.20     37.21 o 
 -14   0   6     1141.79     1202.90     18.49 o 
 -12   0   6      359.89      362.71      8.02 o 
 -10   0   6     2820.72     2983.37     43.68 o 
  -8   0   6      567.30      612.57      9.99 o 
  -6   0   6       86.18       93.14      3.61 o 
  -4   0   6      443.25      484.75      9.99 o 
  -2   0   6      565.53      627.26     12.15 o 
   0   0   6      115.64      113.18      2.63 o 
   2   0   6      501.00      513.66     10.37 o 
   4   0   6     2053.48     2119.34     38.19 o 
   6   0   6      405.05      401.19      8.31 o 
   8   0   6      815.33      848.59     16.24 o 
  10   0   6     2609.00     2582.56     48.10 o 
  12   0   6      297.07      301.52      6.15 o 
  14   0   6     3320.57     3188.93     47.67 o 
  16   0   6     3083.15     3000.92     45.05 o 
  18   0   6     1908.94     1835.41     28.39 o 
  20   0   6       97.25       98.68      3.89 o 
  22   0   6      710.63      684.50     12.06 o 
  24   0   6       55.95       59.03      3.47 o 
  26   0   6       77.21       80.38      3.89 o 
  28   0   6      192.14      177.88      5.30 o 
  30   0   6      184.87      197.97      5.77 o 
  32   0   6       34.73       40.26      3.61 o 
  34   0   6      120.65      119.51      6.15 o 
  36   0   6       96.80      105.43      6.19 o 
 -41   1   6       86.31      102.38      3.66 o 
 -39   1   6      114.10      115.76      3.47 o 
 -37   1   6        9.20        6.05      2.21 o 
 -35   1   6       43.80       44.81      2.53 o 
 -33   1   6       26.24       28.86      2.25 o 
 -31   1   6       43.60       43.31      2.39 o 
 -29   1   6      357.18      308.80      4.88 o 
 -27   1   6      499.76      491.79      7.18 o 
 -25   1   6        5.36        4.08      1.88 o 
 -23   1   6      920.02      812.83     10.51 o 
 -21   1   6     2201.31     2142.80     25.01 o 
 -19   1   6       82.66       79.16      2.44 o 
 -17   1   6      144.01      140.34      2.58 o 
 -15   1   6      908.72      903.11     10.09 o 
 -13   1   6      186.75      164.60      2.72 o 
 -11   1   6     1039.90     1019.06     12.20 o 
  -9   1   6      424.50      459.42      6.01 o 
  -7   1   6      150.03      157.75      3.05 o 
  -5   1   6      605.98      647.34     10.23 o 
  -3   1   6     1849.99     1726.69     25.43 o 
  -1   1   6      616.06      657.10      9.06 o 
   1   1   6      206.31      201.53      8.07 o 
   3   1   6      352.10      387.25      9.06 o 
   5   1   6     1441.21     1448.30     22.48 o 
   7   1   6      236.93      213.82      4.93 o 
   9   1   6     1228.47     1203.51     14.50 o 
  11   1   6      108.06      109.56      2.63 o 
  13   1   6       89.37       79.86      2.11 o 
  15   1   6     1668.86     1672.22     18.02 o 
  17   1   6     1246.48     1110.42     13.65 o 
  19   1   6        4.42        7.04      1.69 o 
  21   1   6      470.79      477.95      5.82 o 
  23   1   6      500.60      452.19      5.72 o 
  25   1   6       47.06       46.69      2.16 o 
  27   1   6       34.41       30.41      2.30 o 
  29   1   6       31.38       36.22      2.67 o 
  31   1   6       12.33       12.48      2.91 o 
  33   1   6      126.11      140.63      4.55 o 
  35   1   6      115.69      146.35      4.32 o 
 -40   2   6      153.62      159.25      4.41 o 
 -38   2   6      117.11      125.42      3.94 o 
 -36   2   6       55.83       59.92      3.05 o 
 -34   2   6       71.65       76.30      3.24 o 
 -32   2   6       24.78       21.91      2.53 o 
 -30   2   6       19.74       21.21      2.44 o 
 -28   2   6      410.37      414.04      6.52 o 
 -26   2   6       50.12       46.69      2.58 o 
 -24   2   6      172.63      158.93      3.57 o 
 -22   2   6      448.38      418.08      6.29 o 
 -20   2   6      131.11      112.80      3.00 o 
 -18   2   6        4.64        4.22      1.83 o 
 -16   2   6      415.18      372.56      5.54 o 
 -14   2   6       76.62       81.08      2.35 o 
 -12   2   6      181.25      171.97      3.24 o 
 -10   2   6      776.51      801.90      9.99 o 
  -8   2   6       39.61       46.64      2.39 o 
  -6   2   6      394.08      379.41      6.85 o 
  -4   2   6     1133.61     1134.02     20.93 o 
  -2   2   6      835.68      869.61     24.54 o 
   0   2   6      525.93      509.25     16.00 o 
   2   2   6       45.42       41.34      5.44 o 
   4   2   6      821.42      890.30     25.24 o 
   6   2   6      221.46      195.85      4.93 o 
   8   2   6       57.52       64.19      2.96 o 
  10   2   6      492.32      460.59      7.18 o 
  12   2   6        4.04        5.35      2.06 o 
  14   2   6      169.25      144.85      3.61 o 
  16   2   6      378.57      345.58      6.05 o 
  18   2   6      217.28      204.25      4.08 o 
  20   2   6       50.24       46.92      2.53 o 
  22   2   6      573.10      580.90      6.76 o 
  24   2   6       27.07       34.07      1.78 o 
  26   2   6       34.12       28.86      2.25 o 
  28   2   6       52.77       61.89      2.58 o 
  30   2   6       72.84       78.03      2.91 o 
  32   2   6      101.51      108.81      3.28 o 
  34   2   6      200.89      223.58      4.97 o 
 -35   3   6      368.51      381.53      7.55 o 
 -33   3   6        7.81        9.53      2.86 o 
 -31   3   6       31.04       26.70      2.67 o 
 -29   3   6       55.60       54.05      2.96 o 
 -27   3   6       62.46       61.14      2.96 o 
 -25   3   6       20.28       22.10      2.49 o 
 -23   3   6       60.03       64.24      2.58 o 
 -21   3   6       50.78       49.69      2.58 o 
 -19   3   6       26.32       28.01      2.30 o 
 -17   3   6      225.22      229.07      4.27 o 
 -15   3   6       69.21       70.43      2.67 o 
 -13   3   6       16.77        8.96      2.06 o 
 -11   3   6      151.74      151.89      3.33 o 
  -9   3   6     1210.98     1122.24     13.61 o 
  -7   3   6      249.98      225.09      4.08 o 
  -5   3   6      601.43      603.23      8.02 o 
  -3   3   6     6688.66     6399.92     78.69 o 
  -1   3   6      707.28      692.20     10.32 o 
   1   3   6      207.91      201.34      5.30 o 
   3   3   6     1350.82     1279.95     19.85 o 
   5   3   6      163.13      165.26      4.88 o 
   7   3   6       16.94       18.53      3.14 o 
   9   3   6       71.88       74.28      3.85 o 
  11   3   6      298.94      289.93      5.87 o 
  13   3   6       31.29       26.79      2.25 o 
  15   3   6       37.84       37.44      2.44 o 
  17   3   6       84.21       89.25      3.00 o 
  19   3   6       23.49       25.90      2.49 o 
  21   3   6       53.65       54.57      2.86 o 
  23   3   6       77.81       73.67      3.24 o 
  25   3   6       38.03       37.68      3.00 o 
  27   3   6        6.08        7.32      2.77 o 
  29   3   6      264.24      278.34      6.24 o 
 -30   4   6       57.13       72.68      4.46 o 
 -28   4   6       96.82      110.97      4.22 o 
 -26   4   6       30.19       27.54      3.89 o 
 -24   4   6      122.65      141.52      4.50 o 
 -22   4   6      266.80      285.01      6.01 o 
 -20   4   6       51.92       54.95      3.38 o 
 -18   4   6       15.43       17.36      3.00 o 
 -16   4   6       63.52       62.36      3.24 o 
 -14   4   6      115.19      109.42      3.28 o 
 -12   4   6       27.92       25.67      2.53 o 
 -10   4   6      135.10      144.05      4.27 o 
  -8   4   6       15.90       18.63      2.86 o 
  -6   4   6      120.54      107.97      3.85 o 
  -4   4   6      389.07      409.44      7.37 o 
  -2   4   6      422.74      442.62      7.79 o 
   0   4   6      131.16      130.68      4.13 o 
   2   4   6       21.34       22.52      3.00 o 
   4   4   6      182.90      192.71      4.88 o 
   6   4   6       24.04       24.35      2.96 o 
   8   4   6      126.88      119.56      4.04 o 
  10   4   6       80.91       77.98      3.71 o 
  12   4   6       18.41       16.70      2.67 o 
  14   4   6       71.83       80.52      3.38 o 
  16   4   6      191.37      211.95      4.88 o 
  18   4   6      169.91      189.43      5.30 o 
  20   4   6       26.71       29.19      3.43 o 
  22   4   6      132.14      152.03      5.07 o 
  24   4   6       46.25       51.19      3.89 o 
 -19   5   6       67.95       80.85      4.65 o 
 -17   5   6       73.22       58.51      5.44 o 
 -15   5   6       25.11       36.88      3.94 o 
 -13   5   6       14.23        9.20      3.24 o 
 -11   5   6       25.54       27.12      3.52 o 
  -9   5   6       72.49       80.66      4.27 o 
  -7   5   6       25.91       25.01      3.38 o 
  -5   5   6       32.74       36.18      3.80 o 
  -3   5   6       38.76       36.60      3.85 o 
  -1   5   6       34.22       45.89      3.99 o 
   1   5   6       27.37       40.35      3.99 o 
   3   5   6       59.58       80.47      4.55 o 
   5   5   6       30.54       38.38      3.99 o 
   7   5   6       10.19        5.44      3.52 o 
   9   5   6       23.52       29.75      3.85 o 
  11   5   6       52.72       47.44      4.22 o 
  13   5   6       59.94       58.47      3.94 o 
 -41   1   7       21.18       24.16      2.96 o 
 -39   1   7      118.63      134.34      4.08 o 
 -37   1   7      232.38      240.01      5.11 o 
 -35   1   7       25.23       24.96      2.67 o 
 -33   1   7       41.66       34.39      2.77 o 
 -31   1   7        4.03        4.04      2.35 o 
 -29   1   7       59.59       48.56      2.67 o 
 -27   1   7      142.65      127.35      3.38 o 
 -25   1   7       34.26       35.10      2.44 o 
 -23   1   7      536.46      524.08      7.51 o 
 -21   1   7      216.35      209.60      4.04 o 
 -19   1   7      612.61      597.41      8.12 o 
 -17   1   7       38.63       36.88      2.39 o 
 -15   1   7       43.41       45.33      2.11 o 
 -13   1   7      222.92      233.25      3.89 o 
 -11   1   7      235.94      252.77      4.50 o 
  -9   1   7      117.29      121.58      3.28 o 
  -7   1   7      191.20      214.20      4.46 o 
  -5   1   7      734.10      795.94     15.53 o 
  -3   1   7      524.90      557.30     16.94 o 
  -1   1   7      210.95      228.46      9.34 o 
   1   1   7      161.63      141.38      7.41 o 
   3   1   7      196.28      204.25      8.73 o 
   5   1   7      189.64      192.85      8.54 o 
   7   1   7       37.42       37.77      3.71 o 
   9   1   7       54.10       49.27      3.47 o 
  11   1   7      602.78      595.77     10.23 o 
  13   1   7      267.81      244.00      5.40 o 
  15   1   7      451.16      435.53      8.07 o 
  17   1   7       47.99       39.04      2.72 o 
  19   1   7      153.02      132.23      3.28 o 
  21   1   7       42.48       41.62      2.25 o 
  23   1   7        3.83        4.46      2.06 o 
  25   1   7       33.60       39.18      2.49 o 
  27   1   7       18.06       16.99      2.35 o 
  29   1   7      218.35      232.08      4.60 o 
  31   1   7      166.23      201.48      4.83 o 
  33   1   7       18.04       20.93      3.05 o 
 -38   2   7       21.35       25.67      3.10 o 
 -36   2   7        6.92        5.21      2.77 o 
 -34   2   7        5.29        4.13      2.58 o 
 -32   2   7       38.49       36.93      2.86 o 
 -30   2   7      177.51      175.68      4.18 o 
 -28   2   7      299.82      307.76      5.49 o 
 -26   2   7       47.68       42.46      2.63 o 
 -24   2   7      485.48      466.13      6.99 o 
 -22   2   7      119.31      101.54      3.10 o 
 -20   2   7      135.95      120.59      3.14 o 
 -18   2   7      219.62      201.53      3.89 o 
 -16   2   7      502.18      507.00      7.09 o 
 -14   2   7      416.63      410.24      5.82 o 
 -12   2   7      276.72      259.01      5.68 o 
 -10   2   7      545.46      566.21      9.81 o 
  -8   2   7       23.56       24.26      2.91 o 
  -6   2   7      284.57      268.54      8.02 o 
  -4   2   7        7.46        4.93      2.44 o 
  -2   2   7       17.98       29.00      2.25 o 
   0   2   7       15.13       15.86      1.36 o 
   2   2   7      719.79      721.48     10.28 o 
   4   2   7      240.38      230.15      4.22 o 
   6   2   7      555.96      463.83     12.67 o 
   8   2   7      654.34      660.95     13.28 o 
  10   2   7      250.21      227.95      6.10 o 
  12   2   7      144.04      126.08      4.79 o 
  14   2   7      143.02      117.59      3.57 o 
  16   2   7      368.09      378.80      6.66 o 
  18   2   7       65.00       48.80      3.05 o 
  20   2   7      420.16      430.51      7.51 o 
  22   2   7      246.97      234.42      5.26 o 
  24   2   7       53.99       57.34      3.33 o 
  26   2   7        5.19       -0.99      2.21 o 
  28   2   7        6.90        5.63      2.06 o 
  30   2   7       29.03       41.15      2.53 o 
 -35   3   7       84.01       89.76      5.49 o 
 -33   3   7       32.88       29.00      3.00 o 
 -31   3   7       19.30       19.19      2.91 o 
 -29   3   7       17.28       17.41      2.77 o 
 -27   3   7      200.74      179.81      4.32 o 
 -25   3   7       53.30       46.69      2.91 o 
 -23   3   7       58.22       67.90      3.61 o 
 -21   3   7       74.15       64.71      3.43 o 
 -19   3   7      273.02      256.52      5.54 o 
 -17   3   7        5.68        1.22      2.72 o 
 -15   3   7       74.21       80.42      3.33 o 
 -13   3   7      157.63      174.03      4.36 o 
 -11   3   7        9.17        9.67      2.49 o 
  -9   3   7       45.30       37.49      2.86 o 
  -7   3   7       68.84       71.93      5.30 o 
  -5   3   7      189.12      197.54      7.13 o 
  -3   3   7      151.10      170.42      6.52 o 
  -1   3   7       78.98       84.74      5.11 o 
   1   3   7       49.68       53.26      4.79 o 
   3   3   7        6.54        0.66      5.82 o 
   5   3   7      181.38      179.48      6.80 o 
   7   3   7      103.23      102.90      5.58 o 
   9   3   7        4.81        5.49      3.38 o 
  11   3   7      208.78      201.06      6.01 o 
  13   3   7       72.33       65.13      3.52 o 
  15   3   7       41.92       52.13      3.38 o 
  17   3   7       70.35       63.49      3.66 o 
  19   3   7      278.69      250.00      5.87 o 
  21   3   7       17.02       10.79      2.91 o 
  23   3   7       14.30       17.27      3.10 o 
  25   3   7       25.15       22.52      3.28 o 
  27   3   7      114.16      127.11      4.60 o 
 -28   4   7       89.30       86.71      5.11 o 
 -26   4   7      143.56      158.13      5.87 o 
 -24   4   7       34.56       29.61      3.47 o 
 -22   4   7      129.36      149.03      4.65 o 
 -20   4   7      253.34      284.16      6.10 o 
 -18   4   7       73.89       83.43      3.94 o 
 -16   4   7       38.51       36.88      2.86 o 
 -14   4   7      114.61      112.10      4.18 o 
 -12   4   7       32.15       27.12      3.33 o 
 -10   4   7      130.66      121.43      4.27 o 
  -8   4   7      336.43      325.97      6.62 o 
  -6   4   7     1290.46     1186.81     16.80 o 
  -4   4   7       53.66       47.67      3.52 o 
  -2   4   7      976.72      938.26     13.84 o 
   0   4   7      319.10      318.23      6.52 o 
   2   4   7      153.26      156.02      4.65 o 
   4   4   7       42.53       44.15      3.47 o 
   6   4   7       89.91       96.38      3.99 o 
   8   4   7       28.69       20.55      3.80 o 
  10   4   7       97.81       96.89      4.18 o 
  12   4   7      329.10      348.73      7.27 o 
  14   4   7      179.29      191.26      5.35 o 
  16   4   7       34.97       31.81      3.52 o 
  18   4   7      107.42      122.56      4.74 o 
  20   4   7       70.11       71.84      4.27 o 
 -15   5   7      165.48      170.66      5.87 o 
 -13   5   7       21.45       22.05      4.04 o 
 -11   5   7       44.65       53.59      4.32 o 
  -9   5   7       90.85       96.80      4.88 o 
  -7   5   7        8.64        7.04      3.66 o 
  -5   5   7       70.72       62.55      4.50 o 
  -3   5   7       54.97       50.68      4.36 o 
  -1   5   7        9.96       13.56      3.80 o 
   1   5   7      115.51      132.37      5.40 o 
   3   5   7       36.06       48.47      4.27 o 
   5   5   7       26.95       26.84      4.04 o 
   7   5   7      224.41      220.96      8.35 o 
 -40   0   8       38.63       40.26      3.99 o 
 -38   0   8       49.69       49.41      5.11 o 
 -36   0   8       23.38       22.15      4.55 o 
 -34   0   8      101.57      102.43      5.72 o 
 -32   0   8      237.50      211.67      7.32 o 
 -30   0   8      246.40      222.27      7.46 o 
 -28   0   8       96.58       80.94      4.93 o 
 -26   0   8     1345.07     1270.47     25.20 o 
 -24   0   8     1004.01      978.66     19.94 o 
 -22   0   8     1846.30     1836.63     34.72 o 
 -20   0   8      524.55      537.82     12.11 o 
 -18   0   8     1240.18     1179.77     23.09 o 
 -16   0   8     1574.69     1568.47     29.65 o 
 -14   0   8      149.20      159.91      5.49 o 
 -12   0   8       47.00       46.73      3.00 o 
 -10   0   8       48.66       53.73      3.05 o 
  -8   0   8      381.24      413.06      7.74 o 
  -6   0   8      320.50      311.75      7.84 o 
  -4   0   8       72.68       73.43      4.04 o 
  -2   0   8      243.41      222.27      9.10 o 
   0   0   8      367.44      362.05     12.58 o 
   2   0   8       68.11       63.06      5.54 o 
   4   0   8       64.27       58.00      5.58 o 
   6   0   8      161.76      138.80      7.60 o 
   8   0   8     2144.73     2040.60     38.80 o 
  10   0   8     1665.75     1542.43     30.03 o 
  12   0   8      437.52      428.59     10.32 o 
  14   0   8     1706.98     1706.70     33.22 o 
  16   0   8     1045.95     1039.38     21.44 o 
  18   0   8     1165.67     1145.42     18.86 o 
  20   0   8       87.37       85.49      4.08 o 
  22   0   8      177.20      182.86      6.76 o 
  24   0   8      223.53      213.40      7.46 o 
  26   0   8      137.39      129.74      6.29 o 
  28   0   8       29.01       28.15      4.83 o 
  30   0   8       46.59       49.78      4.22 o 
 -39   1   8        1.17        0.94      1.92 o 
 -37   1   8       35.52       35.24      3.05 o 
 -35   1   8      109.17      115.10      3.85 o 
 -33   1   8       36.91       39.56      2.86 o 
 -31   1   8        7.71       12.48      2.53 o 
 -29   1   8       69.59       73.20      3.19 o 
 -27   1   8      316.91      309.41      5.54 o 
 -25   1   8       30.60       27.03      2.44 o 
 -23   1   8       27.05       27.31      2.35 o 
 -21   1   8       23.56       28.72      2.35 o 
 -19   1   8       77.45       83.15      2.82 o 
 -17   1   8      401.82      392.83      5.96 o 
 -15   1   8      562.24      540.69      6.80 o 
 -13   1   8      426.53      433.66      6.24 o 
 -11   1   8      599.09      597.93      7.98 o 
  -9   1   8     1125.09     1106.15     13.51 o 
  -7   1   8      224.68      237.47      4.55 o 
  -5   1   8      259.90      247.19      4.60 o 
  -3   1   8      215.59      198.06      4.83 o 
  -1   1   8      289.12      302.60      6.71 o 
   1   1   8     1243.60     1198.54     19.52 o 
   3   1   8      662.82      641.43      9.81 o 
   5   1   8      598.34      599.48     13.51 o 
   7   1   8      780.22      735.60     15.95 o 
   9   1   8      563.40      548.71     18.02 o 
  11   1   8       56.25       65.18      4.18 o 
  13   1   8       22.75       21.96      2.16 o 
  15   1   8       24.75       20.69      2.35 o 
  17   1   8       37.83       33.36      2.67 o 
  19   1   8      235.25      226.63      4.83 o 
  21   1   8       52.19       54.38      2.77 o 
  23   1   8        6.96        8.73      2.21 o 
  25   1   8       46.92       56.54      2.77 o 
  27   1   8      146.34      158.88      3.85 o 
  29   1   8       34.38       35.10      2.86 o 
 -36   2   8      113.77      123.83      4.18 o 
 -34   2   8       47.52       53.07      3.28 o 
 -32   2   8      202.06      211.24      4.83 o 
 -30   2   8       19.09       23.04      2.72 o 
 -28   2   8       31.98       30.50      2.77 o 
 -26   2   8       78.36       76.34      3.05 o 
 -24   2   8      127.17      128.57      3.52 o 
 -22   2   8      186.91      183.09      4.04 o 
 -20   2   8       46.06       49.13      2.58 o 
 -18   2   8      118.92      113.41      3.14 o 
 -16   2   8       93.32       85.02      3.33 o 
 -14   2   8      227.98      213.87      4.13 o 
 -12   2   8       39.86       43.78      2.44 o 
 -10   2   8      240.77      254.46      5.02 o 
  -8   2   8      479.51      449.23      8.40 o 
  -6   2   8       13.89       13.04      2.96 o 
  -4   2   8      112.58      112.33      4.18 o 
  -2   2   8       19.36       15.11      2.67 o 
   0   2   8      370.01      338.97     12.90 o 
   2   2   8      183.70      164.65      8.87 o 
   4   2   8       53.49       58.84      6.90 o 
   6   2   8      220.74      201.58      6.85 o 
   8   2   8      124.62      112.43      4.18 o 
  10   2   8      147.73      139.03      4.74 o 
  12   2   8       32.94       36.46      3.38 o 
  14   2   8      216.22      212.14      6.29 o 
  16   2   8      158.97      155.03      4.79 o 
  18   2   8       96.16       86.34      4.04 o 
  20   2   8       40.65       36.69      4.50 o 
  22   2   8       13.65       26.42      4.36 o 
  24   2   8      246.97      264.69      8.35 o 
  26   2   8       44.82       48.85      5.26 o 
  28   2   8      157.22      179.99      7.41 o 
 -31   3   8      106.40      113.69      3.94 o 
 -29   3   8        5.42        8.12      2.72 o 
 -27   3   8      230.26      240.85      5.82 o 
 -25   3   8      144.59      146.30      4.69 o 
 -23   3   8       16.24       17.17      3.10 o 
 -21   3   8       38.68       36.93      3.19 o 
 -19   3   8        9.33       11.40      2.86 o 
 -17   3   8        4.09        3.71      2.72 o 
 -15   3   8       89.17       73.25      3.28 o 
 -13   3   8       16.29        6.57      2.63 o 
 -11   3   8      826.76      773.42     13.89 o 
  -9   3   8     1723.47     1627.22     26.04 o 
  -7   3   8      172.64      144.85      5.44 o 
  -5   3   8      100.16      104.36      4.83 o 
  -3   3   8       88.46       82.44      4.55 o 
  -1   3   8      131.56      115.34      4.79 o 
   1   3   8     1272.10     1252.36     20.69 o 
   3   3   8      597.53      602.86     13.98 o 
   5   3   8       21.82       16.38      4.32 o 
   7   3   8       97.10       90.75      5.40 o 
   9   3   8        5.48        3.94      3.38 o 
  11   3   8       13.07       12.67      3.61 o 
  13   3   8       54.27       51.85      4.97 o 
  15   3   8       11.65       10.14      4.32 o 
  17   3   8      202.27      211.85      6.43 o 
  19   3   8      319.61      338.73      9.99 o 
  21   3   8        7.12       -1.27      4.50 o 
  23   3   8      128.47      132.65      5.68 o 
 -24   4   8        5.35       11.59      3.89 o 
 -22   4   8       48.88       51.05      4.32 o 
 -20   4   8       37.15       37.77      4.50 o 
 -18   4   8        6.17        9.81      3.99 o 
 -16   4   8       26.55       33.03      4.27 o 
 -14   4   8      199.82      203.17      6.62 o 
 -12   4   8       55.90       54.66      4.50 o 
 -10   4   8       57.16       64.66      4.69 o 
  -8   4   8      639.10      622.99     12.34 o 
  -6   4   8       40.99       37.77      4.27 o 
  -4   4   8      323.80      325.92      8.07 o 
  -2   4   8       29.35       25.67      4.18 o 
   0   4   8      501.54      529.47     10.98 o 
   2   4   8       41.29       39.84      4.36 o 
   4   4   8       77.67       85.02      4.79 o 
   6   4   8      224.67      232.64      6.90 o 
   8   4   8       35.26       40.73      4.32 o 
  10   4   8        5.45       11.26      3.43 o 
  12   4   8       42.87       43.26      3.89 o 
  14   4   8       64.24       69.02      4.18 o 
  16   4   8        7.32        2.49      3.52 o 
 -35   1   9       77.43       90.42      3.89 o 
 -33   1   9      183.53      178.82      4.88 o 
 -31   1   9       14.56       17.97      2.91 o 
 -29   1   9       69.33       64.66      3.33 o 
 -27   1   9      215.36      197.54      4.88 o 
 -25   1   9      221.39      215.28      4.97 o 
 -23   1   9      257.26      262.86      5.49 o 
 -21   1   9       80.57       89.76      3.38 o 
 -19   1   9       39.76       41.01      2.77 o 
 -17   1   9      176.50      176.94      4.27 o 
 -15   1   9      420.68      431.92      6.43 o 
 -13   1   9      167.78      170.52      3.71 o 
 -11   1   9      362.19      357.22      5.58 o 
  -9   1   9      299.20      305.79      5.02 o 
  -7   1   9      160.32      165.40      4.04 o 
  -5   1   9        2.10       -2.30      2.30 o 
  -3   1   9      179.35      175.86      4.22 o 
  -1   1   9      213.68      237.43      4.46 o 
   1   1   9      320.03      328.32      6.24 o 
   3   1   9      146.39      151.32      3.61 o 
   5   1   9      577.68      554.57      7.93 o 
   7   1   9      230.98      210.96      4.79 o 
   9   1   9       53.92       50.58      2.63 o 
  11   1   9      105.01       93.52      3.14 o 
  13   1   9      207.52      208.43      4.41 o 
  15   1   9      210.21      208.57      3.66 o 
  17   1   9      162.29      160.15      3.28 o 
  19   1   9       50.57       44.76      2.30 o 
  21   1   9       10.38       10.23      2.06 o 
  23   1   9      231.98      225.84      4.27 o 
  25   1   9      108.38      118.34      3.05 o 
  27   1   9       32.74       35.14      3.28 o 
 -34   2   9       41.40       47.86      3.14 o 
 -32   2   9       40.52       37.87      2.96 o 
 -30   2   9        2.34        3.38      2.53 o 
 -28   2   9        2.90        0.94      2.39 o 
 -26   2   9      138.74      160.43      4.04 o 
 -24   2   9       23.07       24.35      2.53 o 
 -22   2   9        5.01        5.49      2.21 o 
 -20   2   9       17.50       17.88      2.91 o 
 -18   2   9       28.49       34.86      3.00 o 
 -16   2   9       37.81       37.12      2.96 o 
 -14   2   9      374.20      372.80      6.76 o 
 -12   2   9      136.72      148.46      3.61 o 
 -10   2   9       20.07       21.44      2.35 o 
  -8   2   9       93.12       98.30      3.05 o 
  -6   2   9        3.71        8.82      2.16 o 
  -4   2   9        5.04        4.74      2.25 o 
  -2   2   9      113.26      111.07      4.36 o 
   0   2   9       25.94       22.52      3.24 o 
   2   2   9      174.23      175.30      5.16 o 
   4   2   9      496.46      450.64      9.01 o 
   6   2   9       51.54       35.47      3.28 o 
   8   2   9       37.39       42.14      4.41 o 
  10   2   9       21.57       26.89      4.32 o 
  12   2   9        4.43        6.94      2.82 o 
  14   2   9       18.96       23.13      3.10 o 
  16   2   9      178.82      199.42      5.54 o 
  18   2   9        2.42        1.78      2.91 o 
  20   2   9        2.44       -0.84      3.10 o 
  22   2   9       53.00       51.52      3.80 o 
  24   2   9       47.21       55.27      4.04 o 
 -29   3   9       25.87       30.97      3.57 o 
 -27   3   9      103.98      113.93      4.46 o 
 -25   3   9       81.22       81.22      3.94 o 
 -23   3   9      143.33      152.78      4.65 o 
 -21   3   9       39.15       37.82      3.24 o 
 -19   3   9      105.42      110.50      3.99 o 
 -17   3   9       42.88       36.60      3.14 o 
 -15   3   9       97.48       85.16      4.60 o 
 -13   3   9       32.70       37.35      3.89 o 
 -11   3   9        8.30       13.98      3.66 o 
  -9   3   9       11.92       18.07      3.52 o 
  -7   3   9       90.40       96.71      4.60 o 
  -5   3   9       19.59       22.48      3.61 o 
  -3   3   9      121.41      118.85      4.88 o 
  -1   3   9       12.91       16.47      3.47 o 
   1   3   9       11.37        9.62      3.28 o 
   3   3   9       45.73       52.88      3.94 o 
   5   3   9      121.77      105.90      4.65 o 
   7   3   9       55.19       42.56      3.89 o 
   9   3   9      147.17      149.59      5.35 o 
  11   3   9       52.40       41.48      3.85 o 
  13   3   9      131.87      138.80      5.35 o 
  15   3   9       69.75       65.50      4.36 o 
  17   3   9       78.49       72.03      5.35 o 
  19   3   9       20.38       21.40      4.50 o 
 -20   4   9       72.34       71.98      4.93 o 
 -18   4   9        9.86        9.81      3.99 o 
 -16   4   9      208.79      237.76      7.27 o 
 -14   4   9      214.43      202.09      6.76 o 
 -12   4   9      246.82      250.85      7.27 o 
 -10   4   9      131.90      110.60      5.35 o 
  -8   4   9      209.57      245.17      7.09 o 
  -6   4   9       67.88       75.69      4.74 o 
  -4   4   9       78.95       80.14      4.79 o 
  -2   4   9      210.56      231.94      6.90 o 
   0   4   9       95.67       80.89      4.79 o 
   2   4   9      222.49      237.85      6.94 o 
   4   4   9      210.20      200.41      6.43 o 
   6   4   9      229.67      253.15      7.18 o 
   8   4   9       12.72       12.39      3.66 o 
  10   4   9       69.73       67.24      4.65 o 
 -34   0  10       69.84       69.96      5.87 o 
 -32   0  10        9.24        4.93      4.93 o 
 -30   0  10      538.71      514.78     13.14 o 
 -28   0  10       72.29       73.34      5.87 o 
 -26   0  10      627.59      626.37     14.69 o 
 -24   0  10       46.33       52.18      5.07 o 
 -22   0  10      175.67      184.87      7.13 o 
 -20   0  10       36.15       43.17      4.74 o 
 -18   0  10      179.59      185.20      6.90 o 
 -16   0  10      931.66      917.99     19.05 o 
 -14   0  10      348.77      362.01      9.62 o 
 -12   0  10     2199.34     2253.16     42.04 o 
 -10   0  10       16.17       19.43      4.32 o 
  -8   0  10      219.79      228.18     10.23 o 
  -6   0  10      128.26      125.00      5.87 o 
  -4   0  10      115.14      113.41      5.68 o 
  -2   0  10      301.62      305.65     12.67 o 
   0   0  10       22.67       27.73      6.48 o 
   2   0  10     2948.63     2796.38     73.90 o 
   4   0  10      488.84      502.02     17.60 o 
   6   0  10     1303.63     1285.53     37.02 o 
   8   0  10      196.14      196.60      6.62 o 
  10   0  10       28.67       31.95      4.04 o 
  12   0  10      244.49      250.61      7.65 o 
  14   0  10       36.34       39.93      4.36 o 
  16   0  10      449.88      428.07     10.93 o 
  18   0  10       60.12       49.32      4.69 o 
  20   0  10      465.78      445.34     11.54 o 
  22   0  10        6.85        5.21      4.79 o 
  24   0  10       49.83       66.82      6.01 o 
 -33   1  10        1.56        0.52      3.28 o 
 -31   1  10       70.12       75.59      4.08 o 
 -29   1  10      162.43      166.10      4.97 o 
 -27   1  10       47.22       47.49      3.61 o 
 -25   1  10       84.66       89.90      3.99 o 
 -23   1  10        5.55        5.44      3.00 o 
 -21   1  10        3.57       -0.70      2.91 o 
 -19   1  10      138.56      142.03      4.41 o 
 -17   1  10       88.48       90.70      3.71 o 
 -15   1  10       20.22       21.44      3.05 o 
 -13   1  10      105.28      111.16      3.47 o 
 -11   1  10      397.86      383.92      6.99 o 
  -9   1  10        2.69        2.49      3.24 o 
  -7   1  10       46.94       39.41      3.61 o 
  -5   1  10      340.86      338.73      7.32 o 
  -3   1  10       38.97       34.11      3.52 o 
  -1   1  10        2.85        2.25      5.72 o 
   1   1  10      501.98      495.50     17.46 o 
   3   1  10      120.02      132.13      9.01 o 
   5   1  10       15.08       13.84      6.10 o 
   7   1  10       74.86       67.43      7.88 o 
   9   1  10      118.67      114.16      8.68 o 
  11   1  10        3.53        7.79      6.43 o 
  13   1  10        7.77        5.96      4.55 o 
  15   1  10       62.94       56.45      4.22 o 
  17   1  10       33.75       37.12      3.94 o 
  19   1  10      202.30      214.81      6.57 o 
  21   1  10       79.45       83.01      4.97 o 
  23   1  10        1.16        3.00      4.22 o 
 -30   2  10      163.10      181.64      5.35 o 
 -28   2  10       12.39        6.90      3.19 o 
 -26   2  10       33.12       37.02      4.22 o 
 -24   2  10      142.03      142.22      5.58 o 
 -22   2  10       16.79       15.48      3.85 o 
 -20   2  10       56.03       57.06      3.75 o 
 -18   2  10       19.88       21.07      3.33 o 
 -16   2  10      304.67      311.61      6.43 o 
 -14   2  10      222.30      213.73      6.10 o 
 -12   2  10      385.52      364.07      7.98 o 
 -10   2  10        6.37        8.92      3.00 o 
  -8   2  10       71.51       59.83      3.43 o 
  -6   2  10       67.77       58.09      5.35 o 
  -4   2  10       53.95       51.57      5.11 o 
  -2   2  10       62.76       52.69      5.30 o 
   0   2  10        8.12        4.93      4.69 o 
   2   2  10      344.32      309.41     13.56 o 
   4   2  10      178.15      153.34      9.76 o 
   6   2  10      151.33      160.66      6.29 o 
   8   2  10       23.26       21.54      2.86 o 
  10   2  10        0.13        1.03      2.35 o 
  12   2  10        3.17        3.43      2.53 o 
  14   2  10      187.88      194.12      5.82 o 
  16   2  10        5.31        2.72      2.58 o 
  18   2  10       17.37       18.68      2.91 o 
  20   2  10      197.39      221.75      6.43 o 
 -25   3  10        0.00        5.54      2.30 o 
 -23   3  10       86.57       82.54      4.41 o 
 -21   3  10        9.19        9.29      3.52 o 
 -19   3  10      228.59      238.74      7.32 o 
 -17   3  10      220.53      218.80      6.99 o 
 -15   3  10       85.89       89.39      5.30 o 
 -13   3  10       21.99       15.67      4.27 o 
 -11   3  10      132.41      156.06      6.01 o 
  -9   3  10       39.68       39.18      4.65 o 
  -7   3  10       23.24       22.52      4.27 o 
  -5   3  10      231.65      256.62      7.27 o 
  -3   3  10       17.17       16.05      4.13 o 
  -1   3  10       36.61       43.97      4.36 o 
   1   3  10       96.83      107.08      6.33 o 
   3   3  10       16.57       13.70      4.97 o 
   5   3  10       63.02       59.83      5.68 o 
   7   3  10      158.51      171.03     10.75 o 
   9   3  10      165.17      184.83     11.40 o 
  11   3  10        7.28       16.00      7.84 o 
  13   3  10      121.38      117.21     10.09 o 
 -10   4  10        3.46       14.26      3.10 o 
  -8   4  10      105.04      100.55      5.63 o 
  -6   4  10        7.39       -1.17      4.50 o 
  -4   4  10        5.32       -4.32      4.50 o 
  -2   4  10       76.52       69.54      5.35 o 
   0   4  10       98.47      113.41      8.45 o 
 -29   1  11      298.34      335.92      7.04 o 
 -27   1  11       30.71       30.36      3.19 o 
 -25   1  11        0.67        4.04      2.77 o 
 -23   1  11       14.09       16.75      2.86 o 
 -21   1  11       99.63       90.23      3.71 o 
 -19   1  11       50.57       42.42      3.10 o 
 -17   1  11       11.57       11.36      3.14 o 
 -15   1  11      513.43      535.99     10.42 o 
 -13   1  11       13.94       17.08      2.82 o 
 -11   1  11      408.31      440.79      7.79 o 
  -9   1  11        7.72        7.98      2.67 o 
  -7   1  11       18.80       21.73      2.77 o 
  -5   1  11       26.19       24.54      2.86 o 
  -3   1  11        5.57        2.02      2.67 o 
  -1   1  11      545.85      538.39      8.96 o 
   1   1  11       10.50       15.16      2.49 o 
   3   1  11      569.91      556.45      8.35 o 
   5   1  11       15.79       12.48      2.49 o 
   7   1  11       36.18       35.80      2.67 o 
   9   1  11       75.49       73.57      3.10 o 
  11   1  11       19.10       19.80      2.58 o 
  13   1  11        0.49        3.19      2.44 o 
  15   1  11       23.92       28.01      2.86 o 
  17   1  11      386.39      399.17      6.94 o 
 -26   2  11       43.76       57.10      4.27 o 
 -24   2  11       22.50       29.98      3.85 o 
 -22   2  11       21.07       22.85      3.61 o 
 -20   2  11       29.50       34.11      3.75 o 
 -18   2  11       19.23       14.55      3.43 o 
 -16   2  11       14.90       23.23      3.43 o 
 -14   2  11        4.57        0.99      3.19 o 
 -12   2  11       29.27       31.48      3.43 o 
 -10   2  11        8.17        7.93      3.24 o 
  -8   2  11       10.45       10.09      3.38 o 
  -6   2  11       24.07       19.43      3.43 o 
  -4   2  11       14.62       12.58      3.43 o 
  -2   2  11       10.47        2.30      3.28 o 
   0   2  11       37.80       30.12      3.66 o 
   2   2  11        4.25        1.27      3.33 o 
   4   2  11       16.72       15.91      3.43 o 
   6   2  11       16.36       14.59      3.52 o 
   8   2  11       23.48       16.19      3.43 o 
  10   2  11       24.73       26.60      3.75 o 
  12   2  11       16.04        9.57      3.57 o 
  14   2  11       39.03       41.29      4.13 o 
 -17   3  11        6.05       10.28      4.69 o 
 -15   3  11      200.48      209.32      8.12 o 
 -13   3  11       14.31       28.76      5.02 o 
 -11   3  11      112.51      131.85      6.66 o 
  -9   3  11       42.93       45.66      5.26 o 
  -7   3  11        2.87        1.36      3.52 o 
  -5   3  11        3.19        1.88      4.41 o 
  -3   3  11       41.20       46.73      4.18 o 
  -1   3  11      148.94      155.50      7.09 o 
   1   3  11       11.81       18.96      4.74 o 
   3   3  11      278.61      276.00      9.38 o 
   5   3  11        6.64        4.18      4.18 o 
 -24   0  12       28.24       26.09      5.54 o 
 -22   0  12        5.18        3.99      5.07 o 
 -20   0  12       71.68       65.74      5.96 o 
 -18   0  12       90.09       90.84      6.38 o 
 -16   0  12       36.34       45.14      5.58 o 
 -14   0  12      107.88      115.94      6.76 o 
 -12   0  12      765.05      826.21     18.21 o 
 -10   0  12       58.95       74.65      9.01 o 
  -8   0  12      784.82      833.39     25.62 o 
  -6   0  12      323.40      310.39     13.37 o 
  -4   0  12     1020.60     1025.67     30.12 o 
  -2   0  12       78.55       88.40      4.08 o 
   0   0  12     1013.44      998.98     17.08 o 
   2   0  12      142.96      131.52      4.65 o 
   4   0  12        0.00       -2.11      2.30 o 
   6   0  12       20.32       32.66      3.05 o 
   8   0  12       76.24       77.28      3.94 o 
  10   0  12        1.77        1.08      2.49 o 
  12   0  12       12.73       15.95      2.86 o 
 -23   1  12       22.68       26.70      4.04 o 
 -21   1  12        5.97        3.71      4.36 o 
 -19   1  12       10.10       -0.14      4.36 o 
 -17   1  12       37.05       28.39      4.55 o 
 -15   1  12       23.85       32.85      4.50 o 
 -13   1  12      196.72      212.09      6.66 o 
 -11   1  12        9.15        3.00      4.18 o 
  -9   1  12      138.16      144.19      6.85 o 
  -7   1  12       61.23       69.16      4.74 o 
  -5   1  12       44.67       42.98      4.50 o 
  -3   1  12      173.95      165.54      5.87 o 
  -1   1  12        8.89       11.36      2.21 o 
   1   1  12      190.10      184.78      4.27 o 
   3   1  12        8.65        8.54      2.11 o 
   5   1  12       16.16       17.55      2.25 o 
   7   1  12       14.01       13.14      2.16 o 
   9   1  12        7.81        5.49      2.06 o 
  11   1  12       19.00       23.51      2.49 o 
 -18   2  12       51.18       42.56      4.79 o 
 -16   2  12        4.20       -5.35      5.35 o 
 -14   2  12        5.68        9.20      5.49 o 
 -12   2  12       49.03       60.53      6.33 o 
 -10   2  12       43.58       35.66      8.49 o 
  -8   2  12       47.71       52.51      4.79 o 
  -6   2  12        7.53        4.69      5.21 o 
  -4   2  12       63.89       79.16      6.29 o 
  -2   2  12       34.89       34.72      5.58 o 
   0   2  12       64.00       65.64      8.96 o 
   2   2  12        0.04        2.72      2.72 o 
   4   2  12        5.82        4.74      2.82 o 
   6   2  12       23.85       31.06      3.47 o 
 -11   1  13      112.07      117.73      4.27 o 
  -9   1  13       94.35      101.63      4.13 o 
  -7   1  13       35.86       34.58      3.28 o 
  -5   1  13       85.40       89.76      3.94 o 
  -3   1  13      125.69      123.03      4.41 o 
                                                 
